# Supplementary material for: Molecular Signatures and Network Alterations Underlying GBM Progression and Recurrence
Source: Medicina (Kaunas). 2026 Feb 6;62(2):336. doi: 10.3390/medicina62020336 (PMC12941869; doi:10.3390/medicina62020336)
Supplement: Supplementary file 1 [file medicina-62-00336-s001.zip]

Archive with 4 entries (3 files):
- supplementary materials/
- supplementary materials/Table S1.GBM_geneX_tumor vs normal.xlsx
- supplementary materials/Table S2. GBM_geneX_recurrent vs normal.xlsx
- supplementary materials/Table S3.GBM_geneX_recurrent vs tumor.xlsx
