# Supplementary material for: Molecular Signatures and Network Alterations Underlying GBM Progression and Recurrence
Source: Medicina (Kaunas). 2026 Feb 6;62(2):336. doi: 10.3390/medicina62020336 (PMC12941869; doi:10.3390/medicina62020336)
Supplement: Supplementary file 1 [file medicina-62-00336-s001.zip › supplementary materials/Table S1.GBM_geneX_tumor vs normal.xlsx]

## Sheet: down&up
sample	p (Corr) ([Recurrent] Vs [Normal])	FC ([Recurrent] Vs [Normal])
GRIN1	7.12104e-08	-247.08
PRKCG	8.14554e-12	-169.988
RYR2	4.22902e-12	-149.885
GABRA5	9.69819e-09	-141.329
SLC6A7	8.34735e-11	-139.526
NEFM	5.0289e-08	-138.773
SLC17A7	2.1144e-07	-135.401
RASAL1	5.96657e-10	-130.33
SYN2	1.21444e-08	-124.65
C1QL3	8.05274e-12	-121.236
CHD5	1.7887e-09	-120.118
CACNA1B	2.74037e-09	-119.018
SV2B	3.71577e-09	-118.973
ATP8A2	4.44143e-13	-116.13
SVOP	1.76813e-08	-115.274
KLK7	2.99628e-12	-112.041
PACSIN1	1.8761e-09	-111.998
KCNV1	4.29736e-11	-106.316
TMEM132D	2.21077e-10	-104.264
SST	1.87548e-09	-102.001
CALY	3.03757e-07	-100.423
MAL2	2.04927e-08	-100.349
CPNE6	4.38033e-07	-99.0592
ATP2B3	1.65762e-10	-98.8928
MPPED1	1.20729e-10	-96.7217
SLC12A5	1.10346e-10	-95.6791
SLC8A2	9.53646e-10	-93.7129
PNMA5	1.8655e-14	-93.3529
TRHDE	3.14915e-12	-91.4046
SULT4A1	6.21638e-09	-90.777
MYT1L	2.05516e-07	-90.6066
KIAA1239	4.31069e-13	-84.4319
HCN1	3.53924e-09	-84.3168
FRMPD4	2.4905e-11	-83.9119
GDA	1.19223e-08	-83.2901
SLC6A17	2.90848e-10	-82.6539
NEFL	2.79081e-06	-81.5041
HRNBP3	9.59345e-09	-80.2385
C13orf36	8.07058e-10	-80.0912
FTHL3	0	-79.3072
DDN	3.58314e-12	-77.8738
CAMK2A	1.2768e-09	-76.1073
A2BP1	2.24283e-08	-75.7752
FAM163B	4.60327e-09	-75.7409
CREG2	6.07854e-11	-75.3236
WSCD2	7.06322e-09	-74.7035
LRTM2	1.19518e-08	-73.9356
VSNL1	3.15527e-07	-72.8798
SSTR1	3.11662e-09	-72.6871
TMEM130	3.86085e-09	-72.2961
CPLX2	9.14784e-07	-71.6112
DLGAP2	3.29494e-10	-70.4228
CHRM1	2.72768e-08	-68.1438
SYT1	7.19137e-09	-68.1143
WBSCR17	3.6611e-06	-67.764
CCKBR	1.0989e-09	-67.6582
KCNT1	1.46016e-07	-66.8955
CHGA	5.40236e-06	-66.7979
TBR1	2.01351e-10	-66.311
SLC32A1	2.97689e-07	-65.5294
HTR2C	1.99668e-13	-64.7036
GABRB2	5.24402e-09	-64.4011
CRYM	8.42777e-07	-64.1863
GJB6	3.15552e-06	-63.8539
RXFP1	9.7884e-18	-63.7713
STYK1	4.45236e-13	-63.4087
UNC13C	3.25522e-08	-62.7358
SLC30A3	1.23238e-09	-60.8036
WIF1	6.46389e-06	-60.0095
GPR26	5.74876e-08	-59.6706
CCK	3.63537e-06	-59.2751
CACNA1I	2.0234e-11	-59.2668
PPP4R4	9.61081e-11	-58.5035
LOC286002	1.27253e-09	-57.8549
SYT13	3.05665e-07	-57.7377
AK5	1.90887e-09	-57.4918
CELF4	7.23334e-08	-55.7424
RASGRF1	8.05537e-10	-54.5188
FADS6	6.56727e-18	-54.1757
KIAA0748	3.1478e-12	-54.1059
GABRG1	2.8996e-07	-53.5518
ICAM5	1.05643e-09	-53.5083
NELL1	3.1829e-07	-53.4437
KIAA1644	1.8777e-08	-53.0988
DRD1	2.59948e-11	-52.6252
WNT10B	3.92266e-11	-52.4906
MAP7D2	1.63648e-09	-52.0566
SNAP91	1.5225e-06	-51.7766
LOC151009	5.10423e-11	-51.3754
PDYN	1.03384e-05	-51.319
KIF12	2.41928e-28	-50.6835
KIAA1045	1.31422e-09	-50.3166
JPH3	1.06707e-06	-50.0728
NEUROD2	6.41533e-07	-49.9992
FAM153B	3.97933e-18	-49.9817
ACCN1	4.89753e-08	-49.8528
RELN	3.99624e-08	-49.6437
SOHLH1	2.35901e-11	-49.6065
SYT4	9.04249e-07	-49.5621
CPLX3	9.04627e-11	-48.8628
SYCE1	1.11786e-10	-48.6413
DRD5	6.03138e-16	-48.3057
GRIN2A	5.78038e-08	-48.1334
GLP2R	3.5247e-21	-47.9259
CNNM1	2.27721e-09	-47.56
PPP2R2C	3.82621e-08	-47.1099
LRRC7	5.40409e-10	-46.8596
CDH18	8.90482e-07	-46.5477
GPR83	1.38922e-10	-46.3111
GPR22	1.24676e-09	-46.2577
CNGB1	1.78829e-12	-46.0186
PTPN5	7.27204e-07	-45.9315
PCLO	9.60916e-09	-45.7659
FAM123C	6.65673e-08	-45.463
NPTX1	4.1512e-07	-45.4447
CUX2	9.95013e-08	-45.3978
KCNJ3	3.66836e-08	-45.0678
SNCB	3.77085e-07	-44.3658
KSR2	4.8225e-07	-44.2653
LOC285780	6.82784e-11	-43.8831
SSTR3	1.96228e-18	-43.8117
SHANK1	4.34911e-08	-43.6285
RIMS2	6.16311e-07	-43.6111
FSTL4	5.11301e-09	-43.3238
CKMT1A	1.12045e-06	-42.9937
KCNB2	4.39471e-11	-42.8377
CALN1	2.32799e-09	-42.6766
RTN4RL1	7.52027e-11	-42.1001
ANKRD56	3.21058e-15	-41.7366
GRM4	3.39312e-10	-41.6385
CAMKV	1.70012e-07	-41.427
FSTL5	1.49164e-09	-41.4114
SLC6A15	3.10511e-07	-41.2867
SNAP25	1.76813e-08	-41.1501
SRRM4	2.06824e-06	-40.9704
SLC7A4	3.94611e-12	-40.8092
HOOK1	4.90288e-11	-40.7821
CAMK1G	2.84236e-07	-40.6437
IQSEC3	1.99211e-08	-40.2684
EMX1	1.39832e-09	-39.9429
PHYHIP	4.29675e-11	-39.8709
CPNE7	3.65957e-08	-39.6778
SLC1A6	3.84844e-06	-39.6298
HS3ST4	3.29451e-08	-39.1989
KCNA4	1.2704e-10	-39.0748
HTR2A	3.59145e-09	-38.9178
GLT1D1	8.50036e-11	-38.85
CLEC2L	2.11511e-07	-38.7364
MTUS2	7.47012e-14	-38.2213
HIPK4	5.94606e-16	-38.1702
RIMBP2	9.39867e-09	-37.8553
PTGER3	1.60542e-10	-37.7382
CNTNAP2	1.08461e-08	-37.6909
SH3GL3	2.61436e-07	-37.6116
GALNTL6	9.7884e-18	-37.1674
DOC2A	5.07047e-09	-37.0915
CKMT1B	3.00413e-06	-36.8657
LOC158696	1.06717e-10	-36.7804
ANO3	2.25299e-09	-36.6679
HS6ST3	3.66991e-08	-36.5499
KCNS2	6.28051e-10	-36.538
GRM5	4.04422e-07	-36.0051
RFPL1S	2.98569e-10	-35.9924
SYN1	2.21647e-10	-35.9477
CPNE9	1.79693e-13	-35.9445
ISLR2	5.50099e-09	-35.9059
LRFN5	8.93679e-07	-35.852
CBLN2	7.64032e-07	-35.8029
DACH2	3.82009e-08	-35.6389
OPRK1	1.16288e-07	-35.6367
LRFN2	9.83873e-09	-35.5531
CALHM1	5.7817e-18	-35.4982
ARHGDIG	2.60303e-07	-35.4261
PRMT8	1.66778e-08	-35.3568
TMEM155	1.97688e-10	-35.2269
FAM19A1	1.01945e-07	-34.8992
RGS4	9.23564e-09	-34.8583
VIP	3.53822e-09	-34.6772
RLTPR	3.1595e-10	-34.6313
KCNJ4	2.10767e-09	-34.4687
PTPRR	8.89462e-09	-34.466
CABP1	4.29981e-08	-34.4429
SCN3B	8.44395e-10	-34.4042
SLC7A14	5.2522e-08	-34.4021
CDKL5	1.24565e-11	-34.1681
PTPRT	1.20718e-06	-34.1668
PEX5L	7.30358e-09	-34.16
TCERG1L	3.6591e-10	-34.0587
RICH2	5.48598e-12	-34.0556
FAM153A	3.89866e-09	-34.0371
PCSK2	0.000150238	-34.0078
C11orf87	2.13914e-07	-33.8517
SPHKAP	1.12956e-06	-33.8203
TPPP	8.17739e-10	-33.6971
CNTN3	6.72442e-06	-33.6228
HPCAL4	4.82753e-08	-33.5313
CDH12	1.2255e-09	-33.2857
NRGN	2.90848e-10	-33.1601
INA	3.51951e-05	-33.1459
SDR16C5	1.72072e-09	-33.0187
CDH8	3.6508e-08	-32.5465
CCBE1	1.55911e-12	-32.5406
EPHA10	1.0827e-07	-32.2846
SYT5	5.24402e-09	-32.0085
GALNT9	4.26364e-06	-31.9445
HMP19	2.44782e-05	-31.9392
HECW1	1.3648e-06	-31.932
SNCG	7.15445e-11	-31.8862
SLC35F3	2.67757e-09	-31.3041
PTER	1.72017e-13	-31.1925
GPR61	1.81947e-13	-31.0615
PLCH2	1.02545e-06	-30.8322
GABRB3	1.23082e-05	-30.8056
SPTB	1.57936e-10	-30.7749
NPM2	3.03572e-08	-30.7474
IL12RB2	9.79457e-18	-30.6689
SH2D5	9.94155e-12	-30.5653
GRM7	7.06751e-07	-30.4354
LOC440040	9.8492e-11	-30.3936
NRXN3	1.69817e-09	-30.037
TNNT2	1.22741e-08	-30.026
GRM1	2.97492e-09	-29.9798
SYNGR3	8.56645e-09	-29.8107
PPFIA2	4.07036e-07	-29.7322
NOS1	2.07617e-07	-29.6333
LOC100189589	1.00316e-11	-29.4581
KCNJ9	1.96924e-09	-29.4437
CALB2	1.39602e-05	-29.1226
PLCXD3	2.86819e-07	-29.0721
SEC14L5	2.03465e-07	-28.7633
GABRA2	3.02139e-06	-28.6705
CACNA2D3	9.55854e-08	-28.6355
GNAL	1.08716e-09	-28.6283
PRKCB	9.69981e-13	-28.6104
ATP1A3	1.51084e-06	-28.5762
KCNA1	1.05781e-07	-28.4823
ACVR1C	4.04813e-09	-28.4239
SCN2B	6.12705e-12	-28.3885
GRIN3A	1.17164e-14	-28.278
RIMS1	1.30249e-07	-28.2712
JAKMIP1	2.92099e-07	-28.23
BSN	5.54124e-12	-27.9387
DLGAP3	1.4431e-08	-27.8863
GREM2	7.65578e-09	-27.6894
CELF5	6.96627e-06	-27.6886
C4orf50	1.31495e-17	-27.6244
?|728603	1.12019e-17	-27.3687
C5orf40	1.65886e-07	-27.097
GNG3	1.4836e-07	-26.9621
BHLHE22	2.33551e-06	-26.8826
FCER2	2.12736e-08	-26.793
EPHA6	1.3738e-11	-26.7814
EGR4	6.33063e-09	-26.7727
AIFM3	1.20434e-06	-26.7105
CDKL2	2.45041e-09	-26.636
NEURL	8.99889e-10	-26.4757
CRHR2	7.36427e-20	-26.405
KCNJ12	8.786e-10	-26.352
SV2C	5.70921e-14	-26.3169
LINGO2	9.51067e-09	-26.3111
NDST3	3.97585e-06	-26.225
LPPR3	0.000104347	-26.2012
MYH7B	2.6985e-10	-26.2008
CHRNA2	7.5948e-09	-26.1823
ANKRD34C	9.52717e-15	-26.0994
L1CAM	2.92459e-05	-25.922
HPCA	1.71088e-08	-25.9188
CNTNAP4	2.33038e-05	-25.9096
KCNK1	4.07478e-07	-25.8434
PDE2A	3.02256e-11	-25.8222
GABRD	9.83134e-08	-25.7884
DCAF12L2	3.53876e-10	-25.6965
PTPRN	1.13101e-05	-25.6696
SYT7	1.63892e-08	-25.599
CRHBP	5.9427e-08	-25.5714
TMEM215	3.88358e-09	-25.4441
KHDRBS2	9.18776e-09	-25.367
GLS2	3.98917e-11	-25.3481
ELFN2	2.53143e-05	-25.312
CHRNA4	2.08241e-05	-25.311
WNK2	1.94633e-05	-25.0999
MPP7	1.14664e-10	-25.0923
STMN2	0.000205037	-25.0818
KCTD4	6.79456e-07	-25.0505
VWA5B2	1.07724e-11	-24.9703
SH3GL2	6.62049e-06	-24.8775
NKAIN2	3.74585e-06	-24.8126
RBP4	9.72139e-09	-24.7957
KIAA1486	5.5486e-12	-24.7927
TRPC5	3.91277e-12	-24.7553
DOC2B	1.82989e-08	-24.6844
NGEF	9.93637e-07	-24.6773
GNG13	9.3315e-12	-24.5191
LGI3	8.7211e-07	-24.4686
CA7	7.03051e-09	-24.455
ZNF831	8.80358e-12	-24.3861
RAB3A	2.28001e-13	-24.3737
ADAD2	1.34632e-08	-24.3201
DOK6	3.52517e-08	-24.2916
LOC338651	2.23048e-09	-24.1395
REPS2	2.29164e-10	-24.1366
NGB	6.30593e-06	-24.0919
FBXO40	1.84929e-17	-23.9687
PAK7	9.46791e-05	-23.9044
SHANK2	2.80599e-06	-23.8563
MATK	9.31857e-11	-23.8491
CLEC4G	1.57831e-09	-23.7305
NEGR1	5.19444e-07	-23.7031
PNMA3	8.08648e-08	-23.6133
ANKRD43	8.39225e-11	-23.5817
MCF2	1.02596e-06	-23.5462
SGSM1	3.55241e-09	-23.5296
KCNK9	3.4338e-07	-23.5215
SLITRK1	3.56387e-05	-23.4755
EPHB6	7.87515e-09	-23.3597
ADARB2	3.69411e-07	-23.2527
NECAB2	8.26984e-09	-23.2204
PCDH11X	0.000166692	-23.2105
FAM19A2	1.84302e-10	-23.1344
NPY	3.29696e-05	-23.1242
LOC283392	3.20849e-13	-23.0921
LHFPL5	1.96688e-15	-23.048
SLC4A10	2.97132e-08	-23.0314
GLRA3	1.88058e-05	-23.0235
PSD	6.37089e-09	-23.0162
SAMD12	4.12936e-16	-23.0109
GRM2	6.12081e-09	-22.9698
SLITRK4	4.71922e-06	-22.9545
ABCC12	7.22577e-09	-22.8835
UNC5A	7.43488e-07	-22.7267
EPHA8	5.42966e-14	-22.6535
CACNA1E	8.88463e-08	-22.5475
OCA2	1.41254e-09	-22.5429
NAPB	5.1498e-17	-22.5387
FBXL16	1.63892e-08	-22.5309
KLK5	3.40935e-15	-22.5126
FAM153C	2.64768e-21	-22.5044
RASGRF2	8.30435e-17	-22.5004
GRIP1	1.49732e-07	-22.3103
SERPINI1	3.22088e-11	-22.2274
ODZ2	2.44342e-05	-22.2202
CDH22	1.35697e-05	-22.2151
HS3ST2	8.17318e-07	-22.2093
SLC27A2	7.91091e-10	-22.1164
RTBDN	9.51067e-09	-22.0506
ADAM11	1.93504e-12	-22.0401
SNCA	9.93137e-13	-21.9802
C6orf27	4.37814e-11	-21.9686
RSPO3	1.52753e-07	-21.9126
PAK3	1.3715e-06	-21.8432
TMEM151A	9.37888e-07	-21.8408
RGS7BP	1.60864e-10	-21.6643
SYP	6.42881e-12	-21.6495
SLC24A2	2.48405e-07	-21.6164
C1QL2	1.96422e-05	-21.5058
FXYD7	2.20368e-05	-21.3698
ANK3	9.3752e-13	-21.3486
HMGCLL1	3.11816e-06	-21.2846
PPP1R16B	1.69035e-08	-21.2505
AFF2	4.73262e-05	-21.2409
CHRM2	2.01404e-12	-21.1912
CARNS1	3.72597e-05	-21.1329
CHGB	3.10511e-07	-21.1292
SLC26A8	6.26409e-13	-21.116
DNM1	4.43276e-12	-21.1137
RGS7	4.55643e-07	-21.0603
PAX7	6.14491e-07	-21.01
ELAVL2	3.37786e-05	-21.0089
CBLN1	1.72797e-05	-20.9754
TAC1	0.00162396	-20.9033
STX1B	1.12354e-11	-20.877
CYP4X1	1.97688e-10	-20.7866
CNTN4	1.31218e-08	-20.6671
BEND4	6.24426e-06	-20.6534
DBC1	3.04799e-06	-20.62
LOC283731	4.5143e-09	-20.4451
CPLX1	1.73103e-07	-20.2442
CRHR1	3.64345e-07	-20.1955
KCNG3	1.97688e-10	-20.1759
UNC13A	2.61299e-07	-20.117
ASPDH	1.09967e-07	-20.0228
FGF13	1.91464e-05	-20.0185
TRPV6	6.24352e-11	-19.9438
KCNH1	1.87004e-06	-19.9178
KIAA0513	1.95914e-20	-19.8249
EMID2	2.46479e-05	-19.8137
GABRG3	1.0866e-10	-19.7977
KCNH3	4.19358e-12	-19.7547
SLC6A20	7.1658e-09	-19.7176
MUM1L1	1.6169e-06	-19.6758
DYNC1I1	2.26728e-06	-19.5999
FLJ37307	1.93071e-10	-19.519
DLG2	4.56522e-15	-19.4571
OTOF	9.89999e-09	-19.419
SLIT3	1.97704e-07	-19.3669
TMEM151B	2.88033e-08	-19.3401
PDE1A	2.00854e-10	-19.3334
OGDHL	7.88221e-07	-19.3259
RAB11FIP4	3.72802e-11	-19.2681
LOC285696	2.4786e-11	-19.2593
KCNS1	6.32862e-06	-19.2392
TCEAL6	9.99333e-08	-19.1548
KIF5A	4.35531e-07	-19.113
LOC389332	6.05821e-10	-19.0332
PNCK	7.20542e-10	-18.9935
C1orf115	5.78982e-13	-18.9704
LY6H	2.23344e-05	-18.9491
MFSD4	7.98727e-15	-18.9485
B3GNT4	1.11786e-10	-18.9165
PRRG3	2.58558e-08	-18.8622
CLEC4GP1	1.34379e-08	-18.8512
NEFH	1.31292e-08	-18.8334
ODZ3	0.000506662	-18.8229
VSTM2L	8.06362e-07	-18.8044
TTC9B	6.41533e-05	-18.7757
NMNAT2	1.00801e-07	-18.7751
IPCEF1	5.42453e-14	-18.7192
PNMAL2	4.57991e-17	-18.7185
KIRREL3	7.15178e-07	-18.6602
NCRNA00087	3.63537e-16	-18.644
SLC7A10	0.000209863	-18.6014
PRPH2	3.05594e-11	-18.3674
ADAP1	5.58861e-11	-18.3343
STXBP5L	3.15775e-06	-18.3138
CELF3	0.000121749	-18.3082
NPAS4	3.7244e-08	-18.2682
CDK5R2	2.16927e-06	-18.2442
KIAA0319	3.0738e-09	-18.1902
PCDH11Y	8.2365e-06	-18.1142
CYP26B1	2.91048e-07	-18.0719
SRCIN1	9.54604e-09	-17.9077
LOC285954	4.54521e-10	-17.8709
PCP4L1	1.57268e-05	-17.8318
CASKIN1	7.02967e-09	-17.7353
JAKMIP3	2.95003e-09	-17.695
MCF2L2	5.64454e-08	-17.6506
RBM11	1.54117e-07	-17.6447
HAR1A	7.33157e-09	-17.6181
LHX6	6.14149e-10	-17.6153
LOC643387	1.26153e-25	-17.597
CSMD3	0.000112873	-17.5729
AATK	1.91408e-08	-17.5651
ARPP21	1.0842e-07	-17.5345
C2orf85	9.08083e-05	-17.5265
CALB1	2.67455e-05	-17.4793
PRSS3	4.94572e-08	-17.4748
NETO1	0.00034899	-17.4499
PITPNM3	5.20942e-11	-17.4195
RS1	6.69735e-11	-17.4082
ZFR2	6.51665e-05	-17.3869
HBQ1	1.31833e-11	-17.3335
CES8	8.17888e-09	-17.306
DPP10	0.000172671	-17.281
ANKRD2	7.61803e-12	-17.2553
SPTBN2	9.91403e-10	-17.2512
GRM3	3.60651e-09	-17.2087
EPB41L4B	5.85843e-07	-17.1974
PDZD7	2.51073e-11	-17.184
MAP3K9	1.66048e-08	-17.1833
CAMKK1	1.73684e-12	-17.1644
ANO4	5.76001e-06	-17.1469
SCN2A	5.08997e-14	-17.1408
STXBP6	7.51298e-08	-17.1183
HAS1	1.47548e-08	-17.1046
MAPK15	4.93221e-05	-17.0455
GPR52	1.72186e-23	-16.9808
STX1A	2.40931e-14	-16.979
TUBB4	1.08294e-05	-16.9538
LOC284578	1.83976e-10	-16.9286
RAPGEF4	1.63701e-11	-16.8982
CACNA2D1	0.000114214	-16.865
ZNF536	6.11672e-06	-16.8293
PCDHA6	0.00041768	-16.7989
SPOCK3	9.91641e-05	-16.7649
LOXHD1	1.66078e-26	-16.735
KCTD16	4.59021e-09	-16.562
FRMPD2	1.2612e-08	-16.5044
ATP8A1	2.87247e-10	-16.4996
CA10	0.00361086	-16.4881
PTPN3	2.56546e-05	-16.4569
KCNAB2	1.66413e-15	-16.434
PRKCZ	1.19975e-07	-16.4173
GRIP2	4.50554e-06	-16.3348
ERC2	2.36638e-11	-16.2746
FLJ40330	1.25988e-07	-16.1472
PALM2	3.33664e-08	-16.1309
ANKS1B	9.03755e-07	-16.0998
ENTPD3	1.06738e-05	-16.0957
EPB49	1.04346e-12	-16.0789
PNPLA5	9.1507e-15	-16.0581
GABRA3	0.000263417	-16.0489
PRDM8	9.68615e-06	-16.0466
MOBP	0.0022093	-16.0299
KCNB1	5.43145e-07	-16.0242
KIAA1244	6.55255e-08	-15.9888
?|653553	2.31578e-19	-15.9588
DGKE	3.51897e-12	-15.9583
ADRA1B	1.03312e-10	-15.9469
CDH7	1.12693e-06	-15.932
TNNT1	3.54863e-05	-15.9013
ZCCHC12	5.51648e-07	-15.8523
PAK6	2.88857e-11	-15.768
PCDHA5	1.21807e-06	-15.7171
CNTN5	1.13702e-06	-15.6866
CNTN6	1.1979e-07	-15.6755
LOC442454	1.31716e-28	-15.6655
AJAP1	1.61459e-07	-15.6538
SCN8A	4.86747e-12	-15.6538
RSPO2	2.71879e-05	-15.6169
KIAA1543	0.000175328	-15.5866
EPCAM	4.21087e-08	-15.5851
KNDC1	8.60791e-08	-15.5727
C1QTNF4	3.51264e-09	-15.5706
TMEM233	3.66557e-07	-15.4498
KCNK4	2.23781e-08	-15.397
MAG	0.00207213	-15.3322
SLC13A5	0.000667995	-15.3163
HTR4	1.03815e-08	-15.2839
NCRNA00164	5.46776e-13	-15.2312
NAP1L2	5.73878e-09	-15.1713
RPH3A	0.000843491	-15.1021
TMEM88B	1.16441e-08	-15.042
ABCG4	9.50936e-10	-15.0084
STXBP1	1.63501e-15	-15.0016
CDR1	0.000276697	-14.973
VIPR1	8.16918e-09	-14.9555
KCNQ5	2.46247e-05	-14.9528
MAST3	2.17311e-19	-14.9239
AKAP5	1.24461e-14	-14.8955
HSPA12A	3.17839e-13	-14.8674
C1orf173	1.06941e-05	-14.8583
NRG3	2.95675e-06	-14.8442
CBLN4	0.00014664	-14.8288
RAB3C	0.000118672	-14.7846
GABBR2	2.97627e-05	-14.759
CAMK2B	3.36656e-07	-14.6913
TAC3	0.000676205	-14.6863
NRIP3	1.7088e-09	-14.6247
MAL	3.40269e-05	-14.6166
CA11	3.41107e-13	-14.5947
RIMS3	1.47277e-09	-14.573
NPTXR	1.43539e-11	-14.548
NPY5R	2.91782e-06	-14.5084
KIAA1107	4.35824e-14	-14.4866
CCDC85A	3.52809e-08	-14.4457
HHATL	4.67089e-05	-14.4216
OPCML	6.56882e-05	-14.4101
DNAJC6	2.76356e-13	-14.3863
ADCY5	8.97625e-07	-14.3741
ZC3H12B	1.63583e-05	-14.3694
UBE2QL1	1.90834e-06	-14.3486
OPN4	3.37569e-13	-14.3042
CD22	1.45081e-05	-14.2643
HTR6	1.01703e-10	-14.2632
RUNDC3A	1.10281e-07	-14.2493
THEMIS	1.67437e-10	-14.2285
SHISA7	0.000199721	-14.186
ZNF385B	0.000168139	-14.1725
CLCA4	0.000158264	-14.1651
NPY1R	1.13506e-05	-14.1642
CCDC64	1.42497e-06	-14.1408
STAT4	4.45526e-07	-14.1391
FBXO2	8.01166e-08	-14.0553
UNC5D	0.000108173	-14.0273
BDNF	4.76679e-06	-14.0201
LDB3	3.58622e-07	-14.0176
P2RX2	1.35904e-09	-13.9921
PCDHGA3	1.67391e-06	-13.9574
BEX5	4.32921e-07	-13.9193
TAGLN3	1.45965e-05	-13.8843
AGXT2L1	0.00036156	-13.8608
C9orf125	2.9893e-05	-13.8371
NACAP1	4.87187e-27	-13.8234
KLHL34	1.28795e-11	-13.8071
NCDN	1.58467e-18	-13.7688
MAGEE1	5.73655e-09	-13.7666
EDIL3	5.13321e-06	-13.7657
PRRT1	8.78896e-18	-13.7395
PAPL	3.92021e-07	-13.7255
CNKSR2	1.96174e-11	-13.7072
EPN3	3.55241e-09	-13.7054
SCRT1	0.000430431	-13.6852
C14orf162	3.26092e-07	-13.6221
FAIM2	1.28316e-14	-13.5893
SMPX	9.74689e-11	-13.5194
RCAN2	1.45616e-06	-13.4797
GRIN2C	4.52812e-06	-13.4555
MACROD2	5.20432e-07	-13.4291
ATRNL1	1.31635e-05	-13.4284
GAD1	4.23795e-06	-13.3879
PPP1R1A	0.000504092	-13.3308
C9orf122	7.06801e-07	-13.319
KCNAB1	7.13814e-15	-13.2706
MC4R	4.41291e-07	-13.2645
PDE1B	4.8927e-11	-13.2486
SOSTDC1	6.43152e-06	-13.1904
SLIT2	0.000157382	-13.1512
PVALB	0.000213742	-13.1208
ADCY1	1.01387e-07	-13.1177
JPH4	2.48478e-05	-13.0977
SEMA3D	0.00128794	-13.076
KCNN1	5.8799e-08	-13.0561
SLC9A2	1.3505e-07	-13.0023
ST6GALNAC5	9.88682e-05	-12.9578
TUBA8	1.54106e-10	-12.956
AMPH	5.36187e-08	-12.9528
GDF10	7.93043e-05	-12.9362
ATOH7	7.87788e-12	-12.9103
C1orf95	1.16946e-06	-12.8688
CAMK4	8.75986e-09	-12.8669
KCNK12	3.53407e-07	-12.8273
CYP1A1	1.02981e-13	-12.8056
PNOC	0.00105546	-12.7691
NPHS1	6.99278e-29	-12.7513
HLF	3.02472e-09	-12.6486
SCARA5	3.79648e-05	-12.6418
SLC6A13	1.75571e-07	-12.5616
LOC100130238	4.43283e-07	-12.4663
RAP1GAP2	8.43859e-09	-12.4613
BCL11A	1.90628e-06	-12.4583
ALOXE3	1.1342e-09	-12.3838
CTXN3	2.51815e-06	-12.3694
FAM190A	5.3168e-10	-12.3521
NTSR1	0.000129573	-12.3085
CHAD	2.9106e-06	-12.2797
RPRML	7.37052e-06	-12.2726
KIF1A	2.02497e-07	-12.2499
RASGEF1A	5.74017e-07	-12.2421
SH3RF2	7.38457e-07	-12.2196
SYNGR1	4.64243e-18	-12.1536
DNM3	8.17888e-09	-12.1438
PCDH20	3.61937e-05	-12.1414
AGAP2	0.000106987	-12.133
KRT17	0.000136739	-12.1287
SEMA4A	1.68595e-15	-12.1156
DIRAS2	3.19959e-07	-12.1018
PDIA2	7.04663e-05	-12.1011
DOCK3	7.35564e-08	-12.0916
RTN4R	2.2128e-09	-12.0904
RFPL2	9.15703e-09	-11.9705
BZRAP1	5.33709e-07	-11.9659
CHRNB2	1.51066e-06	-11.9382
MTMR7	2.19866e-12	-11.9299
CACNA1F	8.3002e-11	-11.9208
LOC644936	5.66415e-18	-11.9026
MAPK8IP2	4.14547e-10	-11.8983
PTGDS	1.13156e-05	-11.894
ATP2B2	5.0167e-07	-11.8901
FAM196B	1.80954e-06	-11.855
HSPB3	3.52104e-05	-11.8494
SIAH3	1.49281e-07	-11.7931
GPR179	1.67257e-06	-11.7779
SSTR2	6.42707e-08	-11.7598
MICAL2	2.78379e-10	-11.7117
DKFZp434J0226	4.81814e-09	-11.7021
SORCS1	0.000284031	-11.6939
PRKG2	0.000189885	-11.6512
PRRT2	9.91843e-09	-11.6506
TMEM125	0.00153176	-11.6402
GPR68	7.40799e-09	-11.6251
CNTN2	4.10967e-05	-11.6155
ENC1	1.65148e-12	-11.6087
OTUD7A	1.40096e-09	-11.5892
FAM19A4	2.06818e-07	-11.578
SLC5A11	0.00155549	-11.547
CACNA1S	5.32444e-09	-11.5466
PTH2R	4.11508e-06	-11.5155
C10orf82	8.73416e-12	-11.5057
ADRA2C	2.3906e-06	-11.5032
KCNQ3	3.8425e-10	-11.4788
NECAB1	2.09979e-13	-11.4628
FABP6	2.37343e-05	-11.4471
IRS4	1.44111e-08	-11.398
TMEFF2	0.00230458	-11.395
INSM2	1.06039e-05	-11.3698
ERMN	0.000264505	-11.3237
RTN1	3.56345e-07	-11.315
KIAA0284	3.92266e-11	-11.3134
ZNF365	2.10499e-11	-11.276
CORT	2.49573e-10	-11.252
ESYT3	8.96076e-08	-11.2424
PPFIA3	1.11246e-12	-11.2105
CORO6	1.17926e-07	-11.203
LOC728643	3.64133e-16	-11.2006
TYRP1	8.13872e-07	-11.1808
LCNL1	6.00121e-05	-11.1649
NCRNA00202	1.09292e-08	-11.1585
GREB1L	6.88457e-05	-11.1424
SLC25A27	1.07108e-06	-11.1412
ADAMTS16	5.83554e-06	-11.1385
EEF1A2	7.95439e-06	-11.1118
PNLDC1	5.82644e-10	-11.1056
OLFM1	6.48294e-06	-11.0955
PLAC2	6.48141e-10	-11.0562
KRTAP5-2	1.20136e-10	-11.0485
RAB3B	1.54842e-07	-11.0438
FA2H	0.00111111	-11.0407
CNDP1	0.00621659	-11.0147
ATCAY	0.00253954	-10.9993
GPR62	2.82961e-05	-10.9906
MBP	0.00224055	-10.9681
NXPH2	0.000322084	-10.9664
SYN3	1.14972e-06	-10.9644
STMN4	2.59749e-05	-10.9054
EXTL1	3.45813e-08	-10.8776
TUBA4A	1.09623e-08	-10.8713
SLC6A10P	2.50799e-14	-10.8461
C21orf128	4.01914e-07	-10.8194
TRIM17	2.49747e-08	-10.8166
XK	9.43448e-06	-10.7964
ZMAT4	0.000272993	-10.7918
FUT9	0.000346519	-10.7892
CYP46A1	3.29494e-10	-10.7883
SLCO1A2	0.000114403	-10.744
LOC100192379	1.24801e-16	-10.6925
WNT7B	0.000447014	-10.6854
GOLGA7B	2.32845e-06	-10.6846
C2CD4C	4.25153e-08	-10.6266
NALCN	7.13955e-08	-10.6219
PPM1H	6.70713e-13	-10.5947
GFOD1	2.44663e-13	-10.5377
IL1RAPL1	1.57923e-06	-10.4713
ADAMTS8	4.79936e-07	-10.4688
STAR	1.18729e-09	-10.449
NPTX2	0.000627018	-10.4069
SPOCK1	1.79032e-05	-10.3853
PHACTR3	0.000152914	-10.364
NCRNA00086	9.16682e-10	-10.3577
KIF19	0.000185492	-10.3503
SERPIND1	3.96245e-06	-10.3428
PRKCE	1.90343e-18	-10.3396
ANKRD34A	5.51786e-15	-10.337
KCNC1	2.75395e-07	-10.3368
CBFA2T3	9.25997e-10	-10.3118
BHMT	9.16682e-10	-10.2913
C4orf44	7.5728e-11	-10.2098
FAM155A	3.44598e-05	-10.2078
GPR12	0.000657575	-10.2077
ELAVL4	0.000980021	-10.1972
MAP1A	5.91811e-15	-10.1776
DLGAP1	4.12609e-07	-10.1593
LOC255167	2.98625e-05	-10.155
SGCD	0.000526786	-10.0902
GPR21	1.61677e-11	-10.0887
TDRD5	4.06048e-08	-10.0788
NAV3	5.0928e-07	-10.0557
GPRIN2	5.4083e-06	-10.0516
LOC389493	7.41238e-10	-10.0186
LOC116437	1.47911e-10	-10.0129
PCDH7	0.000301004	-9.96424
UNC5C	0.000157714	-9.94492
RTN4RL2	2.01396e-06	-9.91028
STXBP5	3.9437e-13	-9.90902
SGIP1	5.69135e-12	-9.90724
FRAS1	0.00141521	-9.90451
KIF5C	2.54458e-11	-9.86742
PPIAL4C	1.33775e-20	-9.84825
KIAA1324	5.78633e-08	-9.83705
SPTBN4	2.71429e-10	-9.81692
CACNA1C	5.9532e-07	-9.81547
HTR3A	8.01298e-10	-9.80749
CAPN13	2.58365e-09	-9.80514
LONRF2	3.12044e-09	-9.75364
FAM163A	1.95544e-05	-9.74812
TLL2	3.12366e-06	-9.73936
CHRM3	0.000123561	-9.72784
GPRASP1	5.88725e-12	-9.71647
PEG3	9.36747e-07	-9.68749
PCDHGB4	2.46464e-05	-9.66132
SYT16	0.000109823	-9.66023
ATP6V1G2	2.33045e-08	-9.6589
STRC	4.11133e-08	-9.62154
C6orf105	7.30915e-07	-9.60064
KCNH8	0.00119939	-9.59645
KIAA1751	4.9614e-06	-9.5954
CDK5R1	7.93395e-08	-9.58545
ALOX12B	6.21344e-11	-9.56522
IL1RAPL2	1.34944e-10	-9.56506
PPP1R1B	0.00109901	-9.56348
YPEL4	1.86255e-09	-9.56011
PKD2L1	3.77005e-06	-9.55675
LRRTM1	2.15657e-05	-9.54854
ANKRD24	4.2283e-07	-9.51782
ABLIM2	1.22326e-11	-9.47054
AGBL4	6.22797e-07	-9.46361
C2orf89	2.82683e-07	-9.45484
CACNB1	4.45236e-13	-9.44652
DUSP8	1.21418e-08	-9.43662
PNMA6A	1.24551e-06	-9.42439
CACNA2D2	6.72876e-05	-9.42294
C8orf85	8.70828e-08	-9.41716
FAM81A	1.13187e-08	-9.4023
ASPHD1	6.28588e-09	-9.3833
SYT9	0.00036648	-9.38104
POPDC3	0.000221233	-9.37148
CCDC144B	1.26064e-05	-9.34989
ST18	0.00139579	-9.32697
KCNIP2	1.52996e-05	-9.32262
CPEB3	2.44491e-16	-9.27883
ITPKA	2.49573e-10	-9.26992
COL19A1	4.44053e-05	-9.26699
SYNJ2	9.66754e-09	-9.26367
EPHA7	0.000936099	-9.25666
HS3ST5	8.00802e-06	-9.21633
TMEM132C	0.00402867	-9.21234
TLL1	5.42245e-05	-9.20389
PCDHA9	0.000455864	-9.19936
MYRIP	5.52443e-07	-9.18888
PCDHGA12	0.000447509	-9.18761
PARM1	5.96984e-06	-9.18165
RAPGEF5	1.10621e-09	-9.16167
BASP1	6.98457e-07	-9.14772
CADM3	0.00104638	-9.1471
PNMT	0.000889122	-9.14697
NELL2	1.10226e-06	-9.14074
NOS1AP	6.71744e-10	-9.11346
CHN1	2.65073e-14	-9.10028
WNT2	0.000409385	-9.09534
GOLGA6L6	1.89351e-25	-9.09405
SLITRK5	9.18201e-06	-9.0934
SPRN	5.04347e-11	-9.08666
TUBBP5	9.3677e-11	-9.07109
EPB41L3	8.63534e-08	-9.04761
TPTE2P1	1.13182e-05	-9.03695
ATP2C2	5.56936e-06	-9.01309
SYT2	8.73265e-05	-9.01159
KIAA2022	0.00130387	-8.99349
FGF9	0.000523178	-8.97992
LOC401463	6.39745e-11	-8.95116
CBX7	8.69845e-14	-8.94855
FBXO41	1.31473e-09	-8.94732
EMX2OS	2.85942e-05	-8.93393
RAP1GAP	4.39101e-08	-8.93068
NCS1	1.81947e-13	-8.91613
MRAP2	0.000160095	-8.8961
DUSP26	4.39766e-05	-8.87185
FAM189A1	2.18744e-06	-8.85961
ATP1B1	2.15873e-09	-8.85334
ADRB3	5.3952e-13	-8.82255
FCHO1	1.00869e-08	-8.81777
MIAT	6.72784e-05	-8.7987
JPH1	6.24009e-05	-8.7829
KLHL32	0.00014934	-8.78024
GFRA1	0.00381809	-8.77703
SLC1A2	7.13636e-06	-8.77615
BRSK2	5.95278e-05	-8.77513
CHRM4	3.40701e-07	-8.77033
CSMD1	2.66711e-05	-8.75807
FLJ43390	0.0056784	-8.75536
KLK10	8.26984e-09	-8.75465
TNIP3	2.92279e-12	-8.74601
RHO	7.09145e-11	-8.74096
BCL11B	6.61867e-06	-8.74085
C7orf41	1.56119e-08	-8.7194
KCNA3	3.02945e-05	-8.71604
MGAT3	8.63648e-09	-8.71339
MYADML2	4.97254e-10	-8.68134
C11orf41	1.29125e-09	-8.67414
PLIN4	7.76622e-06	-8.67029
RHOV	1.33621e-08	-8.64157
ABCC8	0.00290473	-8.63611
DGCR9	2.50353e-07	-8.63558
BEGAIN	2.41714e-06	-8.63526
OR2W3	3.55464e-09	-8.61502
POU6F2	1.05904e-06	-8.59661
C17orf107	1.40693e-13	-8.57293
LOC441666	0.00104366	-8.56238
CRYGN	3.81067e-13	-8.55925
NTNG2	7.0577e-07	-8.5571
SFTPC	4.48119e-05	-8.54754
MCTP1	2.68936e-06	-8.54553
KCTD8	5.37126e-05	-8.54035
KCNK3	2.52626e-05	-8.53274
GUCA1A	0.000574478	-8.53
KCNC3	1.50458e-08	-8.52402
RNF128	0.00251811	-8.52274
LPA	1.07056e-13	-8.51901
PCDHGC5	3.84826e-07	-8.51285
LYNX1	3.51371e-10	-8.51188
NUAK1	1.68796e-15	-8.50533
CYGB	6.38489e-06	-8.49135
MKX	0.0014663	-8.48487
IL34	1.64734e-08	-8.4604
DGKZ	9.19322e-17	-8.45461
USP43	0.00164078	-8.43445
DLK2	0.000101811	-8.42318
TSPYL5	3.06168e-07	-8.40677
CRTAC1	0.00116847	-8.40094
CLCN4	7.8376e-14	-8.3854
DAB1	0.000888576	-8.38132
LOC440896	0.000486245	-8.33724
C11orf9	0.000984445	-8.33248
MAST1	1.61734e-05	-8.33224
LOC283070	7.62985e-15	-8.32432
RAB40B	9.85563e-14	-8.32251
PKP1	0.000213907	-8.31228
KRT81	2.74979e-08	-8.31025
C6orf154	2.23934e-09	-8.29776
PHACTR1	7.41365e-08	-8.29409
KALRN	2.46898e-13	-8.28107
SELE	7.24318e-05	-8.27459
GABBR1	1.23358e-08	-8.26506
FLJ42875	6.12206e-06	-8.26166
TRPM6	9.03112e-07	-8.24841
PENK	0.00170334	-8.24672
SHISA9	0.00037757	-8.21631
APBA1	6.80578e-10	-8.21477
EXD1	2.11906e-18	-8.19017
HAPLN2	0.00217512	-8.18099
HSN2	1.53957e-07	-8.17237
GFRA2	0.000215878	-8.16104
DNAJC5G	1.92449e-13	-8.14543
CCL3L1	0.00333665	-8.14224
CDS1	3.85158e-06	-8.13792
DNAJA4	4.83595e-11	-8.13584
PKP2	0.00226465	-8.13569
KRT222	2.89015e-16	-8.12945
EHD3	1.48807e-12	-8.12685
HRH2	1.16521e-05	-8.11717
MGAT5B	7.02727e-06	-8.11165
LOC150622	0.000230522	-8.10647
TRIM54	8.3999e-06	-8.10146
RAPGEFL1	7.97839e-12	-8.09559
NRAP	1.22982e-05	-8.08997
RNF212	0.00104366	-8.08975
THRB	6.47089e-10	-8.08456
TNR	0.00692711	-8.07242
FAAH	1.47753e-07	-8.06774
SLC13A4	5.74921e-06	-8.05137
RNF43	0.000130602	-8.04684
EFHA2	1.71736e-15	-8.04368
FOSB	0.00224712	-8.04255
RPS6KA6	0.00240989	-8.02202
ADCYAP1	4.99274e-05	-8.01337
PSD3	4.14558e-15	-7.99534
EPHA5	2.18495e-05	-7.99177
SLC5A5	2.82713e-08	-7.98179
SYT3	9.558e-06	-7.98081
SEMA6B	2.52624e-07	-7.97192
PDE4C	0.000146053	-7.96915
PPL	0.000558719	-7.963
CYS1	2.08829e-07	-7.95582
TH	5.00906e-07	-7.95423
INPP5J	4.51094e-08	-7.9398
PLCXD2	3.01243e-05	-7.93261
SFRP1	0.00615661	-7.93141
MMP17	0.000347475	-7.92089
C15orf27	5.04011e-10	-7.89186
TMEM191A	1.06114e-08	-7.86917
LOC100128675	7.06765e-05	-7.86016
LPAR3	6.06444e-09	-7.85435
GALNT14	2.18237e-05	-7.84594
PAK1	1.84929e-17	-7.82769
LOC440905	7.33759e-05	-7.8228
THEM5	3.4671e-10	-7.81129
MAP7	1.34658e-07	-7.79413
STK32C	1.13757e-15	-7.79373
PLCH1	7.89982e-06	-7.78224
NT5C1A	2.56023e-05	-7.77984
UNC80	1.57883e-06	-7.77907
RAB27B	0.000209181	-7.77811
CACNA1A	4.88745e-05	-7.76502
AMY2A	9.77254e-16	-7.75863
CDH13	0.000626843	-7.75697
CRLF1	0.00575358	-7.7521
XKR4	0.000343735	-7.74768
SYT12	2.70368e-06	-7.74458
CDHR2	1.51959e-07	-7.72874
PRR18	4.87531e-07	-7.72193
TEF	1.65404e-13	-7.72143
PTPN20B	0.000233169	-7.71402
FAM131C	4.24933e-05	-7.70957
PRKAR1B	3.08602e-13	-7.67091
NBEA	1.37374e-09	-7.65028
TJP3	2.79885e-11	-7.6377
SLC38A8	8.34736e-11	-7.63481
FBXL2	0.000577929	-7.62915
LOC100132111	4.59479e-06	-7.62368
INPP5F	3.83522e-12	-7.60494
GRIA2	0.000285902	-7.59311
DCLK3	7.55395e-06	-7.59234
RHCG	0.000903152	-7.58215
B3GALT2	5.37049e-05	-7.56753
APLP1	4.01047e-08	-7.5669
LMTK2	2.87919e-09	-7.56405
IL1RL2	2.7749e-08	-7.55839
RTP1	0.000851479	-7.55376
RASL10A	8.86623e-06	-7.54846
SCN5A	0.00019141	-7.53831
AP3B2	4.92881e-08	-7.52146
ADAMTS19	0.000519732	-7.51444
DSCAML1	0.00444157	-7.51229
PANX2	2.04171e-08	-7.50337
CLSTN3	2.47878e-15	-7.48635
KRT19	6.09605e-05	-7.48554
LRP2	0.00438084	-7.47749
ZNF488	0.00823863	-7.47723
GNAO1	2.49346e-07	-7.46985
TMCC2	3.82797e-09	-7.45531
PP14571	3.86343e-09	-7.44684
LOC100133669	6.62049e-06	-7.43885
GOT1	2.19291e-19	-7.43568
MAPK8IP3	3.38494e-10	-7.42117
DYDC2	0.00172484	-7.41975
ACBD7	1.04629e-05	-7.41783
CLUL1	0.00178099	-7.41133
NLRP2	0.000169651	-7.40995
KLHL3	2.93572e-09	-7.40419
ANXA3	0.000429844	-7.37573
CREB3L3	2.02794e-17	-7.37207
C20orf103	0.000103596	-7.36883
CPAMD8	0.000315967	-7.36373
PAR5	5.10077e-07	-7.33352
HCN2	5.22649e-05	-7.32638
DOCK5	7.71142e-05	-7.32482
CEND1	1.02979e-07	-7.31886
HCRTR2	5.39384e-19	-7.31659
SP7	1.36887e-08	-7.3053
ZFP57	0.000981056	-7.29021
CA4	0.000143382	-7.28822
KCNIP4	0.000153327	-7.2812
TMC5	6.60965e-08	-7.2439
ATL1	5.60154e-17	-7.24301
ENPP2	0.000315285	-7.24014
CYP2E1	3.24945e-05	-7.23533
PDE11A	2.7236e-05	-7.23243
LRRTM4	0.00314842	-7.22948
TMEM63C	3.85867e-06	-7.22451
KIAA1409	2.56359e-05	-7.2195
ZNF208	0.000897965	-7.20968
DLG4	2.8853e-17	-7.209
C12orf39	0.000991899	-7.20701
CLSTN2	0.000196501	-7.16143
GRAMD1B	1.17474e-07	-7.15449
GREM1	0.00308207	-7.15373
CLVS1	0.00223353	-7.1436
KCNC4	6.90329e-10	-7.14288
PCDHGB5	0.0053459	-7.13743
PAIP2B	3.39372e-05	-7.12678
CYP26A1	0.000176624	-7.12516
CYP2C18	1.9568e-28	-7.1101
BARX2	6.22698e-06	-7.10201
C6orf114	1.92824e-08	-7.08576
CHST1	2.72287e-07	-7.08066
ITPR1	1.7165e-11	-7.07362
ZDHHC8P1	0.000898366	-7.0704
SORBS2	6.40832e-08	-7.06771
SHANK3	4.0806e-10	-7.06601
CCNA1	0.00121624	-7.06078
STOX2	2.94152e-08	-7.05754
HSP90AB2P	4.6691e-13	-7.05477
ABCA2	2.2128e-09	-7.05141
GCSH	1.75856e-08	-7.04629
PCDHAC2	8.69488e-10	-7.03917
GPR150	4.38346e-10	-7.0331
CAMK2N1	1.38106e-08	-7.02791
BAIAP3	0.000192746	-7.02715
CACNB2	1.33978e-05	-7.00322
TDRD9	4.6933e-05	-6.99114
SYT15	8.58886e-08	-6.98868
LOC153328	0.00351284	-6.98824
C2orf55	1.24068e-08	-6.98628
TRIM72	3.37362e-19	-6.97554
CHP2	8.35227e-12	-6.96914
EVPL	2.48376e-06	-6.96698
HHIP	0.00142948	-6.96382
LGI4	8.93905e-05	-6.96187
PPFIA4	3.6866e-06	-6.94883
TMEM90A	5.93133e-05	-6.94698
VGF	0.00932521	-6.933
FBLL1	0.00150539	-6.92063
FOXP2	0.00244372	-6.92054
NPAS1	6.33102e-06	-6.9126
BSPRY	1.95544e-05	-6.9123
CDHR1	0.000288948	-6.91223
CADPS	0.000377783	-6.90888
ASB2	7.97687e-06	-6.90863
PLCL1	7.54581e-07	-6.9033
PI4KA	2.44491e-16	-6.89371
C17orf28	7.91091e-10	-6.89071
LYPD6B	0.000463774	-6.86764
PLK5P	1.64961e-05	-6.8635
MAGEC3	1.3328e-07	-6.85148
GOLGA6L1	1.71843e-32	-6.84668
PGBD5	1.56306e-09	-6.84628
HPN	0.000131716	-6.84507
SCUBE1	7.63078e-05	-6.84109
FER1L6	1.31615e-09	-6.83499
PVRL1	4.11573e-08	-6.83496
LOC100132354	1.24244e-08	-6.83242
DGKB	0.000208772	-6.8324
RUSC2	1.21928e-13	-6.78954
NRXN1	0.000222166	-6.7797
SMPD3	0.000101045	-6.77505
GAS7	1.01891e-06	-6.77362
MEPE	0.00228552	-6.76844
RAB26	1.8012e-06	-6.75896
KCNMA1	8.05274e-12	-6.74906
KIAA1377	0.000539189	-6.74722
RPLP0P2	1.40302e-07	-6.74703
GABARAPL1	7.50603e-16	-6.74256
TSPYL2	8.00842e-12	-6.73744
SLC6A1	5.53082e-06	-6.73408
NCOA7	3.21189e-16	-6.72258
DUSP2	4.10967e-05	-6.71148
DGCR10	7.02399e-06	-6.70202
FABP3	2.36373e-07	-6.70061
SIRPB1	3.52257e-09	-6.69818
BTBD8	6.35282e-09	-6.69816
NSF	5.82257e-23	-6.69622
GPR27	0.000421381	-6.69202
FLJ35390	6.45294e-08	-6.68638
PLIN1	4.37618e-06	-6.67596
KCNA5	0.00143812	-6.66386
SNPH	2.59621e-11	-6.65059
ROS1	4.20478e-05	-6.64765
CAMK1D	2.07969e-15	-6.64172
LMTK3	9.72111e-08	-6.6367
CPEB1	1.64053e-09	-6.63264
MYH15	0.000137195	-6.6309
SLC24A4	0.00142948	-6.62124
FAM65B	3.69973e-06	-6.62088
CECR7	0.00712118	-6.61331
AQP3	4.6444e-06	-6.61061
CACNB4	3.05316e-10	-6.60436
IQSEC2	8.11862e-13	-6.59987
KY	0.00322893	-6.59502
MYH11	0.000388517	-6.59354
MEG3	0.00907439	-6.59018
GLP1R	1.8731e-05	-6.58484
SLC39A12	0.00178028	-6.58451
SEMA4D	7.6323e-10	-6.58285
SORCS2	3.71905e-06	-6.58031
PGR	1.3249e-05	-6.57768
SLCO4C1	5.4332e-11	-6.56269
TBC1D26	2.21529e-07	-6.55991
ERBB4	0.000252496	-6.55864
TMEM56	4.51497e-06	-6.55504
ZNF483	1.41546e-08	-6.5533
PCDHGA2	0.000374881	-6.54781
BRSK1	3.13536e-11	-6.54103
PCBP3	1.5439e-05	-6.53983
NAP1L3	2.87084e-12	-6.53134
MADCAM1	2.53478e-06	-6.52239
EGR3	4.22085e-05	-6.51901
DOCK9	1.73233e-10	-6.51877
SLC22A15	5.2689e-06	-6.51861
SEZ6L2	5.34936e-05	-6.51681
NRG4	7.99931e-09	-6.51473
GCNT4	8.69331e-07	-6.50951
FLRT1	0.000120605	-6.50502
C7orf51	3.2611e-08	-6.50447
CABYR	4.71458e-06	-6.5018
MAP3K10	2.4625e-13	-6.49749
F7	6.18944e-05	-6.49183
RASGEF1C	0.00127747	-6.4859
RFPL1	3.07004e-06	-6.47757
ANK1	0.00017449	-6.47614
C9orf172	6.91203e-09	-6.46634
HAR1B	1.28824e-06	-6.46596
CBX6	4.42333e-10	-6.45439
RASD2	2.33721e-07	-6.44359
KLHL35	0.00178682	-6.43522
SNX32	1.54351e-08	-6.43466
PCDHA12	0.00126877	-6.43372
KIF3C	2.28611e-13	-6.42714
SLC2A4	2.52469e-07	-6.4157
FBXO27	2.05747e-05	-6.40518
SORCS3	0.00218586	-6.40334
MYO15A	1.34565e-05	-6.39734
RYR3	0.00437178	-6.38864
BCL2L2	7.01086e-14	-6.38532
NRIP2	6.85963e-11	-6.38472
AMZ1	6.30801e-05	-6.38071
SIDT1	4.71527e-05	-6.37714
PAH	0.000425615	-6.37579
LINGO1	4.20519e-05	-6.36582
PCDHGA5	0.000123557	-6.35774
DEGS2	4.098e-06	-6.35381
PYGM	0.000479465	-6.35341
FBXW7	3.22308e-16	-6.34604
VAMP2	3.58605e-15	-6.34367
CSRNP3	1.46572e-06	-6.34106
KIAA1804	1.07956e-06	-6.33775
HCN4	0.000385567	-6.33181
RUNX1T1	3.29822e-05	-6.31997
STEAP2	0.000397872	-6.29751
ADRA2A	0.000551037	-6.29476
FAM75C1	2.21647e-10	-6.29014
ADRB1	1.68799e-06	-6.28616
PDZD4	5.69751e-08	-6.27938
RAD51AP2	4.98392e-07	-6.27813
B4GALNT3	0.000478384	-6.27614
PCDHGA6	0.00027772	-6.27244
CACNA1D	6.17155e-05	-6.26494
SUSD5	0.00517144	-6.26014
ANKRD19	2.82956e-13	-6.24747
GARNL3	4.63048e-12	-6.23693
EPB41L1	2.61882e-15	-6.23309
ANO5	0.00374621	-6.23148
GJC2	3.22823e-05	-6.22431
HNF4A	3.09281e-15	-6.21779
PLEKHH1	1.10819e-05	-6.21713
MYO5A	2.23675e-11	-6.20557
UPP2	1.72407e-05	-6.20064
CABLES1	2.04927e-08	-6.19779
LOC650623	1.87627e-07	-6.19376
CDYL2	2.72868e-07	-6.18901
FBLN2	0.00204416	-6.18394
YJEFN3	6.90705e-05	-6.18354
SPINT2	1.50499e-08	-6.17891
GABRB1	0.00301801	-6.17856
LOC92973	5.7396e-08	-6.17119
RANBP17	0.00107706	-6.16839
KIAA1598	7.04624e-07	-6.16527
ACTA1	3.61156e-05	-6.16512
COL10A1	0.00154446	-6.16268
CYFIP2	1.75983e-10	-6.16051
TLN2	3.42043e-12	-6.13897
PPEF1	0.000199767	-6.13832
SH3TC2	1.49842e-05	-6.13109
MYCBP2	3.22308e-16	-6.11434
C7orf16	0.00446701	-6.11421
CCL3L3	0.00576571	-6.10977
BFSP1	5.92214e-06	-6.10916
RHOF	2.88558e-06	-6.10879
PPP3CB	7.22851e-19	-6.10478
VIT	0.00753903	-6.09049
RAPGEF3	4.28196e-10	-6.08635
LPPR4	2.75982e-06	-6.08555
PPP1R3F	1.93063e-13	-6.08197
CCDC144A	3.88371e-05	-6.07398
HPSE2	0.00125203	-6.066
PIP5K1B	2.0987e-05	-6.06394
LOC284798	1.19336e-09	-6.05598
PRSS16	0.00163921	-6.05479
DBH	4.79737e-06	-6.05325
FAM123A	1.74418e-05	-6.05103
SPDEF	2.21025e-07	-6.04516
GLB1L3	0.000510717	-6.04375
PAX2	0.00242801	-6.04285
PGA3	0.000796992	-6.04045
DHDH	7.56032e-05	-6.02193
MFSD6	3.30192e-12	-6.01987
SLC2A13	3.85964e-08	-6.01172
TMEM200A	0.00211113	-6.00312
PRKCQ	8.68147e-06	-5.98111
SLC25A22	9.72816e-14	-5.96532
S1PR5	0.000142039	-5.96415
ARRB1	1.22864e-10	-5.9555
ANXA8	1.46688e-05	-5.9453
FAM133A	0.000597312	-5.94023
SCAMP5	2.1614e-12	-5.93293
FAM174B	9.9202e-12	-5.91857
LOC100130933	7.4047e-05	-5.91217
S100A1	0.00092078	-5.90829
NR4A2	3.35656e-06	-5.90477
KCNA2	2.01141e-06	-5.89407
COL24A1	0.00318804	-5.89216
LOC284233	4.20584e-06	-5.88151
RAB15	2.25879e-10	-5.87849
B4GALT6	0.000167393	-5.87577
LOC348840	1.15138e-05	-5.86707
NHLRC1	5.68832e-06	-5.84488
KANK4	0.0020524	-5.83886
KRT83	1.11941e-07	-5.83233
PGM2L1	4.37846e-08	-5.82578
GSTO2	1.72797e-05	-5.81831
RNF165	0.0024502	-5.8152
SFTPD	0.00054822	-5.81209
LGI1	0.000212743	-5.8027
AACSL	1.41198e-12	-5.78557
AK7	0.00374484	-5.78262
GNAI1	1.31157e-05	-5.78046
PLCB1	1.11801e-05	-5.77454
VAT1L	0.00794605	-5.77446
KCNH6	1.9279e-08	-5.77341
NEK10	1.18905e-05	-5.77158
RAB6B	3.02235e-08	-5.76948
KIF3A	8.41728e-16	-5.76553
PLP1	0.00267653	-5.76486
NIPAL3	1.39211e-07	-5.75769
TTLL7	1.53395e-07	-5.75505
FGF17	0.00452024	-5.75336
CDKN2D	1.3786e-13	-5.75021
POU3F1	0.00018842	-5.73891
C9orf45	3.02404e-06	-5.73889
GUCY1B3	7.15091e-08	-5.73666
KCNH4	0.000363412	-5.73214
SYNJ1	5.14232e-18	-5.72619
ACSL6	0.000105233	-5.72536
LMO7	2.01122e-10	-5.71982
CT45A1	9.92066e-05	-5.71392
SLC8A3	0.00829243	-5.71182
FXYD1	0.00446054	-5.71019
FAM13C	8.86255e-10	-5.69425
ELAVL3	0.000501042	-5.68822
GLS	5.04866e-17	-5.67905
HTR1B	1.16913e-07	-5.66941
CACNA1G	0.000648702	-5.66494
IDS	9.21105e-11	-5.65941
KCNJ1	6.18428e-07	-5.64458
DMRTC1B	1.4316e-05	-5.64318
PLEKHA1	2.89454e-18	-5.64304
CPNE5	0.000136987	-5.6408
TMOD2	1.26086e-10	-5.63801
ZNF204P	5.47198e-06	-5.63038
KL	2.75582e-07	-5.60829
SH3BGRL2	4.72125e-09	-5.60209
FLRT2	0.000582928	-5.60203
TSPYL1	5.7862e-20	-5.60049
SLC16A8	6.24459e-06	-5.58655
FLT3	0.000103956	-5.58497
C13orf16	2.59679e-05	-5.56674
CCL28	7.84931e-05	-5.56428
TNFSF9	2.8822e-05	-5.55918
PRAP1	1.02095e-19	-5.55079
TMEM171	1.37556e-05	-5.54645
DISP2	1.51264e-05	-5.54257
KCNH7	0.00186218	-5.53881
PNPLA7	1.33492e-05	-5.53795
ARX	0.00227042	-5.53459
AKAP6	5.32416e-08	-5.51696
CEP170L	2.23263e-12	-5.49991
ARHGEF33	2.8958e-10	-5.49811
ANKRD34B	3.52086e-05	-5.497
OXGR1	3.28225e-06	-5.49549
DLG3	2.14016e-13	-5.49439
C1orf59	2.71811e-06	-5.48445
WASF1	6.68075e-07	-5.48361
BMP3	0.000141067	-5.47313
AAK1	2.99895e-14	-5.46526
DDX25	0.00655543	-5.45996
KIF17	8.90349e-09	-5.44969
ELMOD1	0.000697377	-5.44459
TRIML2	3.89556e-09	-5.44338
LNX1	0.000127039	-5.44067
FOXD4L6	0.00012199	-5.43924
BOK	0.000193243	-5.43374
ZDHHC22	0.00623884	-5.42921
SLC26A9	0.000198719	-5.42404
C11orf90	4.29142e-07	-5.42227
PDXP	3.26208e-09	-5.41389
GPIHBP1	0.000132557	-5.41312
KLC1	1.10253e-14	-5.41278
CD177	0.000186785	-5.41004
LARGE	1.05583e-10	-5.40967
MPO	0.00113288	-5.39713
SPRYD3	7.02111e-15	-5.39261
BEX2	7.76902e-05	-5.39127
KLHL14	0.00160121	-5.38324
DUSP9	0.00300741	-5.37964
SH3PXD2A	4.60881e-07	-5.36519
TF	0.00613842	-5.36069
KCNIP3	8.07692e-05	-5.35643
CYP4Z1	1.89884e-14	-5.35529
ADARB1	8.0336e-10	-5.34966
PRCD	0.000139894	-5.34809
EFNA5	0.00159466	-5.34647
MMP3	0.00730474	-5.34488
CYP7B1	0.000782822	-5.34462
ATP9A	2.99862e-11	-5.32607
PTPRD	2.14328e-06	-5.32194
C7orf54	1.27366e-06	-5.32013
ME1	0.00142167	-5.31825
MEF2C	1.82106e-14	-5.31437
EEF1A1P9	1.86255e-12	-5.30651
NAT8L	9.95164e-07	-5.30385
PELI3	7.69545e-13	-5.30052
YWHAH	7.66824e-16	-5.2986
MAPRE3	1.52655e-12	-5.29296
CLIC5	3.21265e-05	-5.29042
KCNJ6	0.00143794	-5.28914
SH2D1B	3.79454e-06	-5.27716
MESP2	5.57906e-05	-5.27611
MYOM2	8.07093e-09	-5.27536
TCEAL5	2.57647e-05	-5.27121
SYTL5	0.00268453	-5.26629
PDP1	9.40265e-12	-5.26534
NDRG4	5.44053e-07	-5.26391
HDAC11	4.16421e-12	-5.26279
CNTN1	0.00314087	-5.26012
C1orf201	0.000447202	-5.25684
RGPD5	0.000311751	-5.24896
OMG	0.00092475	-5.24156
MGAT4C	0.00667222	-5.23921
C6orf176	0.000884259	-5.23653
MS4A8B	4.75296e-09	-5.23105
VAMP1	1.31649e-07	-5.23057
SLC22A10	8.07943e-20	-5.2282
DNAH6	0.00596502	-5.22633
P2RX5	1.15659e-10	-5.22568
PCDHGA11	0.00357381	-5.21989
MYH14	0.00341284	-5.21493
NAP1L5	7.33445e-13	-5.21222
IGSF10	3.66815e-05	-5.20992
PLEKHM3	5.99852e-13	-5.20847
PALM	1.08658e-05	-5.19844
GRASP	9.58364e-10	-5.19814
LRRC8B	1.96434e-10	-5.18889
SNURF	1.08869e-09	-5.18847
LIPH	0.000593555	-5.18764
GPR123	0.00199619	-5.18448
SSBP3	1.77866e-12	-5.17676
GJD4	4.71503e-10	-5.16775
GABARAPL3	4.47995e-12	-5.16703
DGKH	1.84659e-06	-5.16536
MADD	1.66805e-15	-5.16437
SSPO	0.00278071	-5.16194
LMO3	0.00362221	-5.1613
C10orf35	2.09349e-05	-5.15498
PLEKHA6	0.000206164	-5.15312
ProSAPiP1	2.02282e-08	-5.15114
LOC100130386	8.23399e-10	-5.1504
CORO2A	8.92261e-05	-5.14686
ZNF727	0.00249471	-5.14297
NAP1L6	0.000439483	-5.13203
HCG11	8.64736e-06	-5.1317
NIPA1	1.54717e-13	-5.12396
PCSK6	0.00983127	-5.12101
TDRD6	0.000102663	-5.11513
RGS14	1.40165e-05	-5.11311
MAPT	4.49303e-05	-5.1111
CAMKK2	5.43505e-21	-5.10805
NPBWR1	2.46294e-27	-5.10766
RGS11	0.00198605	-5.10675
ARPM1	0.000278926	-5.09835
DGCR5	1.87181e-05	-5.09731
SPIN2A	1.85362e-12	-5.09442
SGK2	0.00107182	-5.09295
LRRC10B	0.00307504	-5.07695
TCEAL2	0.00150043	-5.07437
FGF12	0.00322893	-5.07381
KBTBD11	1.20075e-06	-5.07183
RASL11B	0.0057611	-5.06841
FAM171A1	1.23238e-09	-5.0556
TTBK2	2.47043e-09	-5.05407
PART1	2.34354e-05	-5.05328
ACOT7	8.19802e-10	-5.05274
KLC2	9.48589e-15	-5.05273
GPR44	0.000147542	-5.04458
OVOL2	1.64833e-09	-5.04277
SLC26A4	1.55827e-05	-5.04237
PCDHA8	0.00692257	-5.03971
TMEM59L	2.31974e-08	-5.03686
TRPV3	3.4915e-05	-5.03606
DKFZp686O24166	2.24276e-05	-5.032
KLHL2	1.25715e-12	-5.03111
AQP7	2.05295e-11	-5.0282
RYR1	7.72134e-05	-5.01563
SYT14	0.000345963	-5.01474
SLIT1	0.00362054	-5.0136
RGNEF	2.81091e-05	-5.00142
XIRP1	0.00155575	-4.99861
CFTR	0.000467823	-4.9951
LRP11	1.89884e-14	-4.99154
COL6A6	7.3079e-07	-4.98359
BAAT	4.00082e-06	-4.98225
KIAA1217	1.12708e-05	-4.97706
CYP26C1	6.63734e-09	-4.97315
PPP1R9A	0.00013375	-4.97121
LOC338758	7.97045e-10	-4.96547
ASPA	0.0043316	-4.95763
SLC25A41	0.000238367	-4.95296
TPRG1L	6.44419e-13	-4.94616
IQSEC1	9.75149e-13	-4.93581
C2CD4D	1.44969e-05	-4.9185
ENO2	2.01886e-07	-4.91314
C12orf51	2.0943e-10	-4.91021
PLEKHG5	3.03573e-07	-4.90614
BAI3	4.25252e-05	-4.9041
OBSCN	0.000565118	-4.90106
KCND3	0.000910526	-4.89494
TRPM3	0.00418535	-4.89015
C2CD2L	4.64243e-18	-4.88005
GDAP1L1	0.00557223	-4.87332
CAMK2G	6.12386e-09	-4.86255
RNF175	0.000864424	-4.86243
PIP4K2A	1.05628e-07	-4.85578
PTK2B	4.47548e-08	-4.85525
TCTE1	0.000239462	-4.8482
WBP2NL	0.000267187	-4.83472
GPR158	3.69474e-05	-4.82974
GNAZ	1.86321e-08	-4.82628
RASGRP1	0.000243294	-4.8203
C22orf24	3.60472e-08	-4.81708
HERC1	6.55028e-15	-4.81478
PLK2	6.08704e-06	-4.80958
KIAA0427	2.28451e-10	-4.80475
LRRC50	0.00791927	-4.80456
HR	0.00068484	-4.80436
RUNDC3B	1.14128e-06	-4.80039
CGREF1	0.000380771	-4.79649
DNAJC12	6.42707e-08	-4.79544
FUT1	1.2796e-08	-4.79216
NCAM2	0.000296856	-4.79148
C1orf204	1.56641e-05	-4.78554
CELF6	0.00011503	-4.78518
SOCS7	0.000156673	-4.78416
ROGDI	4.34168e-12	-4.78235
RPS6KL1	4.69281e-05	-4.78134
FAM73A	4.01622e-16	-4.77561
ASXL3	0.00116727	-4.77249
MOAP1	1.88267e-14	-4.77105
SH3BP5	1.87627e-07	-4.7709
SLITRK6	0.00208782	-4.7684
GUCY1A3	6.68691e-06	-4.76672
PCDHGA7	0.00673502	-4.76323
WNT1	4.55117e-06	-4.76051
APBB1	3.37848e-14	-4.75453
FAM83H	8.19643e-05	-4.7355
CAP2	1.89506e-10	-4.73302
LOC441869	0.000108377	-4.73164
DKK2	0.00262594	-4.72519
ACY3	0.00618183	-4.71765
C6orf168	3.9979e-07	-4.71303
PNMAL1	9.80238e-15	-4.70841
YPEL2	1.95893e-13	-4.69255
LDHD	1.74761e-05	-4.68599
NPFFR1	3.81267e-14	-4.67897
BIN1	5.8588e-09	-4.67203
CALM3	1.39792e-16	-4.66692
GAL3ST1	0.0056968	-4.66493
ACTN2	4.10987e-05	-4.66038
KIF21B	0.00148569	-4.65861
LOC650368	0.00865749	-4.64791
SCN1B	4.86435e-07	-4.64694
GPC5	0.00373783	-4.64688
C7orf13	0.00485395	-4.64524
HECW2	2.63945e-06	-4.6372
CNTNAP1	4.87398e-09	-4.62869
PRDM12	9.46529e-05	-4.62436
CRY2	3.43923e-11	-4.61875
HIVEP2	3.63774e-09	-4.61783
ADRBK2	2.81024e-10	-4.61262
COL17A1	0.00024016	-4.6107
TCHH	0.000122752	-4.61004
ADH1B	0.00341488	-4.60851
PKD1L2	0.00324199	-4.60578
TTC7B	6.65198e-15	-4.60558
FMN1	9.95708e-05	-4.59971
TMEM52	0.000749152	-4.59142
LPCAT4	1.12825e-14	-4.58566
LIPE	1.49197e-05	-4.58272
LAMA3	0.0070241	-4.58042
RND1	8.06373e-06	-4.56078
DSG1	2.68916e-11	-4.55824
BAIAP2L2	1.72201e-06	-4.55474
ANK2	6.26964e-08	-4.55456
SYTL1	0.000193048	-4.55366
TSPYL4	5.36696e-11	-4.55362
TTBK1	1.49197e-05	-4.54953
HTR7	4.44256e-05	-4.54754
BTBD9	2.84053e-12	-4.5463
FAM135B	0.00117598	-4.53669
RTN2	6.52996e-08	-4.53542
AQP12B	5.31266e-10	-4.5287
ATP6V0A1	9.75639e-16	-4.51934
LOC84740	4.77801e-07	-4.51898
MPP2	7.7645e-08	-4.51629
SV2A	2.98217e-12	-4.51537
C1orf230	0.00408209	-4.51182
RHBDL1	3.16858e-05	-4.51156
GDAP1	3.05594e-11	-4.50848
DRP2	0.0003686	-4.50648
C1orf175	0.00522584	-4.48344
FAM126B	2.03213e-18	-4.47663
GPAT2	0.000493116	-4.47364
CAMTA2	2.92331e-16	-4.47172
TBC1D9	4.98212e-08	-4.46927
AP1M2	1.02596e-06	-4.46802
NRXN2	6.56106e-05	-4.46256
RIMS4	0.00954993	-4.46076
STAC2	0.00868799	-4.45457
BTBD16	5.22805e-05	-4.45344
LOC148696	4.69662e-08	-4.45315
WNT9A	0.000159084	-4.45145
EMX2	0.00754335	-4.44192
CHRM5	4.60236e-05	-4.43772
RAB6C	1.12031e-15	-4.4338
LOC339674	0.000127386	-4.43129
WDR17	5.24596e-07	-4.43044
LPO	5.22717e-06	-4.42914
WDR7	5.7862e-20	-4.42827
ZNF98	0.004683	-4.42071
PCDHA7	0.00360704	-4.41539
TMEM144	0.00209648	-4.41196
TOLLIP	5.46983e-17	-4.41014
UPF0639	5.03114e-07	-4.40387
LOC151174	0.00074727	-4.40155
CMIP	2.78019e-11	-4.39923
SUGT1L1	1.31264e-06	-4.39881
MYOCD	6.84484e-05	-4.39524
TYRO3	8.17739e-10	-4.38788
RIMKLA	3.87996e-05	-4.38349
C8orf47	6.87687e-06	-4.38321
TMTC1	4.64024e-05	-4.38231
PREPL	3.3183e-19	-4.38218
HSPA2	0.000233	-4.38168
PLEKHG3	2.56334e-05	-4.37999
CYP2B7P1	5.6069e-05	-4.3766
BEX1	0.000840478	-4.37231
ELOVL4	3.11722e-06	-4.36729
LOR	1.98785e-13	-4.35777
C3orf67	0.0093314	-4.35356
HSD11B1	0.00720197	-4.35226
BSCL2	1.75984e-09	-4.3498
GPR143	0.000687899	-4.33335
RXFP3	2.26591e-13	-4.32936
C17orf96	9.68044e-06	-4.32176
MYBPC2	0.00214449	-4.32174
SRRM3	0.00387943	-4.31694
PKLR	8.76747e-07	-4.31617
MYPN	1.95138e-07	-4.31322
SYNE1	7.31199e-08	-4.31093
FGFR3	0.00832058	-4.30003
KLHL38	1.38213e-06	-4.29704
EPHX4	6.1434e-06	-4.29053
TULP4	6.3733e-09	-4.28342
ANKRD55	8.06016e-05	-4.2816
SEMA3G	0.000284996	-4.27954
GPRIN1	3.37628e-05	-4.27601
ZNF215	0.000400874	-4.27529
EFCAB5	6.51891e-05	-4.27231
EFR3B	1.18121e-09	-4.27178
SLC2A14	0.00052037	-4.27013
LOC648740	0.000130602	-4.2669
LCN12	0.00505831	-4.26496
NPFFR2	9.06879e-08	-4.26116
CIT	4.52323e-06	-4.25753
SBF1	2.14874e-08	-4.25439
ZFYVE28	6.49629e-09	-4.25223
RBM24	0.000790387	-4.25066
PRR5-ARHGAP8	8.36254e-05	-4.24819
PRRT3	7.19167e-10	-4.24594
PPP1R12B	7.17382e-10	-4.24247
FAM50B	0.000385546	-4.24086
DIXDC1	6.16148e-12	-4.23966
RAPGEF2	1.7963e-13	-4.23577
GPRASP2	1.57091e-15	-4.23494
FRMPD1	0.000423782	-4.23469
KLHL11	2.59834e-06	-4.23335
SMCR5	1.37854e-06	-4.23106
OPRL1	5.82145e-10	-4.22049
MYOM1	0.000888402	-4.21119
PPP1R13B	2.84377e-09	-4.20801
TUB	1.07077e-06	-4.20786
ABCA5	0.00269243	-4.20583
MAPK9	2.15252e-22	-4.20577
KIAA1324L	0.000282876	-4.20224
PPP3CA	7.94138e-19	-4.2013
ABCA9	0.00249987	-4.19907
CACNB3	1.1117e-08	-4.19873
CCDC68	0.000164054	-4.19734
COX7A1	0.00367046	-4.19352
BTRC	1.44022e-16	-4.1925
MGC23284	7.07664e-11	-4.19211
SYNGR4	0.000112719	-4.1913
AKAP11	1.04073e-14	-4.19082
KIFC2	6.91788e-06	-4.18783
IGSF22	7.69365e-07	-4.18446
RELL2	3.05872e-07	-4.17927
PPIP5K1	5.7479e-12	-4.17522
PCDH9	1.07082e-05	-4.17432
CACNA1H	0.000861956	-4.16937
TMEM35	0.000501566	-4.15888
BCL2L10	1.79328e-09	-4.15772
KIAA1109	2.25299e-09	-4.15633
KRT86	0.000271517	-4.15564
SCAI	8.84676e-11	-4.1553
EIF3C	0.00642032	-4.15094
HCRTR1	1.27873e-06	-4.14923
ARHGEF9	1.37114e-10	-4.14904
CHN2	5.03366e-07	-4.14439
CLMN	2.88332e-07	-4.14115
MSC	0.00356489	-4.13926
HRNR	0.000166216	-4.13889
ARHGAP32	1.29151e-08	-4.1356
DLEU7	2.4997e-05	-4.13433
CNNM2	2.99188e-11	-4.12996
ABCC11	0.00167885	-4.12875
C6orf222	4.32667e-13	-4.1275
YWHAG	3.0024e-17	-4.12741
ZFP92	2.39925e-05	-4.12684
LDB2	4.30614e-05	-4.11559
ESRP1	0.00180578	-4.11106
C10orf90	0.00145643	-4.10039
DIO2	0.00591075	-4.09988
C12orf53	0.000753026	-4.09554
PARK2	3.74582e-10	-4.09472
GIPR	0.00133742	-4.09254
PTPRU	0.00510513	-4.08781
LOC284100	1.51239e-18	-4.0851
TUSC3	0.00580252	-4.08496
EFNA3	3.63879e-06	-4.08433
HHIPL1	6.23445e-05	-4.08396
WBP11P1	6.89411e-11	-4.0827
LOC339524	2.72838e-07	-4.07644
N4BP3	1.14132e-05	-4.07369
STK31	0.000282876	-4.06895
C16orf73	5.56969e-06	-4.06345
ATP1A2	0.00742549	-4.06158
KCNK10	0.00304585	-4.05934
C10orf116	0.00734161	-4.05918
CD200	7.08186e-07	-4.05736
SEC61A2	7.1485e-09	-4.05228
SLC9A6	2.0326e-14	-4.04893
LDHAL6A	2.2393e-07	-4.04877
LRRC56	2.85365e-05	-4.04573
SDK2	0.00124093	-4.04316
IGSF8	1.96795e-11	-4.03386
FAM57B	0.00608334	-4.03351
AMIGO1	4.12208e-08	-4.03217
C11orf42	1.74729e-09	-4.03214
WFDC1	0.00231198	-4.02314
EML2	6.47868e-07	-4.01566
SPNS2	1.03212e-05	-4.01438
LRP1B	0.000433368	-4.00827
B3GAT1	0.000381872	-4.00801
TOM1L2	1.93e-10	-3.99473
DHCR24	0.000264467	-3.99454
IGSF21	0.00368139	-3.98924
MKL2	6.65398e-10	-3.98365
TACR2	3.97695e-07	-3.98226
FAM124A	3.73019e-06	-3.9803
CLSTN1	5.73892e-11	-3.97918
MEF2D	4.34168e-12	-3.97828
UCHL1	0.000385756	-3.97526
FN3K	1.96051e-09	-3.97503
CMTM4	1.54538e-06	-3.97483
LRRTM2	0.00123056	-3.97167
TCAM1P	1.39824e-05	-3.96746
DNAH17	0.00031568	-3.96629
DPYS	0.00042701	-3.96393
ABR	6.7588e-10	-3.96236
THPO	0.000114585	-3.96198
LYPD5	0.000381576	-3.96168
QRFPR	0.000430167	-3.96163
RAB33A	0.00616269	-3.96148
ANKRD29	0.00360472	-3.95739
NBL1	2.24236e-05	-3.95453
MFSD2B	5.60806e-07	-3.95389
CHIC1	4.12963e-14	-3.94369
LOC100133545	0.00171031	-3.94314
INPP5A	4.64541e-13	-3.93541
GLRB	1.5756e-06	-3.93423
ABHD12B	0.000591425	-3.93355
C19orf33	5.55903e-08	-3.93351
SH3GLB2	6.21344e-11	-3.93102
RNF207	0.00772521	-3.9281
CECR6	2.19302e-05	-3.92707
PFKP	3.71196e-08	-3.92639
ATP2B1	7.73374e-10	-3.92561
OPTN	1.19128e-10	-3.91735
WDR47	2.37999e-13	-3.91257
PRODH	0.00990114	-3.91085
SLC9A5	0.000316837	-3.90253
BAIAP2	9.93511e-11	-3.90033
NT5DC3	1.85545e-05	-3.89936
SRGAP3	1.67942e-06	-3.89858
FAM171A2	0.000147543	-3.89597
AGTPBP1	1.72232e-08	-3.8912
SYNPO	0.00047048	-3.88816
PLA1A	0.00376194	-3.88261
C2orf82	0.00682588	-3.88226
LOC399815	0.000455051	-3.87593
QDPR	8.10487e-08	-3.87521
PLCB4	0.00338444	-3.87418
KCNJ11	0.00289267	-3.87153
CALM1	5.7072e-11	-3.86927
PLIN5	0.00682218	-3.86883
KIAA1467	9.5406e-10	-3.86822
ATP6V1A	9.82907e-17	-3.86736
CELSR2	4.32695e-06	-3.86348
C20orf203	0.00262314	-3.85797
ELMO1	2.58209e-05	-3.85195
LRRC16B	0.00534966	-3.84578
DTNB	1.00473e-14	-3.84332
NHSL2	4.34553e-05	-3.84164
DIRAS1	3.15535e-05	-3.83954
DCLK1	0.000303328	-3.83732
C14orf132	0.000389997	-3.83728
LOC283267	1.39218e-13	-3.83149
C5orf53	1.28806e-09	-3.82201
ENPP4	0.003331	-3.8216
KIF25	0.00087481	-3.81733
OSBPL1A	2.34075e-11	-3.81692
MN1	0.0056189	-3.81653
ENDOU	0.00246192	-3.81632
HEATR7A	4.90274e-10	-3.81573
KIT	0.005763	-3.81415
ACTR3C	0.00138381	-3.80546
CLDN10	0.00961239	-3.80193
PAQR6	0.00034739	-3.80142
FOXD4L2	0.000561024	-3.80083
TOX2	0.00517768	-3.7888
LPHN1	6.3259e-08	-3.78516
PRICKLE1	0.000962198	-3.78462
JAG2	1.8908e-06	-3.78423
C10orf110	0.000586583	-3.78102
AFF3	0.00218063	-3.77794
CCDC64B	4.76128e-05	-3.77717
GRID1	6.19044e-05	-3.77575
PDE4A	8.49895e-06	-3.77471
C5orf30	2.41035e-08	-3.7714
FKBP1AP1	9.78453e-07	-3.771
TRNP1	0.00192153	-3.76961
DCTN1	4.64458e-16	-3.76698
KLF8	0.00301071	-3.76442
CCDC136	0.000236207	-3.7638
LOC441455	0.000308532	-3.76342
LCOR	3.80718e-05	-3.76063
RHOBTB2	3.94381e-09	-3.76022
DYNC1H1	7.18592e-11	-3.75391
LARP6	1.45126e-10	-3.75355
SYNGAP1	3.23454e-08	-3.75273
CLDN16	4.59292e-17	-3.74782
AMY1A	6.91366e-11	-3.74733
SULT1A1	0.00132249	-3.74582
RNF208	1.47847e-06	-3.74477
BAI2	3.47608e-06	-3.74101
KIAA1462	4.5086e-05	-3.74099
PPYR1	1.05384e-05	-3.73958
KIAA1161	0.000105325	-3.73929
ZDBF2	0.000245523	-3.73379
SLC3A1	3.50279e-09	-3.73051
HPRT1	2.41591e-07	-3.72987
GNRHR	2.12728e-05	-3.72642
GREB1	0.000176086	-3.72536
MBNL2	1.9282e-11	-3.71805
ACTR3B	5.08983e-11	-3.71469
MAP6D1	0.000313615	-3.71443
TDGF1	0.00240567	-3.70729
PTPRN2	9.05732e-07	-3.70705
RTN3	1.00265e-09	-3.70572
SLC5A7	1.71823e-18	-3.70526
FXYD4	1.14972e-06	-3.70312
MYO18A	3.48503e-08	-3.70069
MAPK10	5.11619e-06	-3.70033
SULT1A2	0.000974084	-3.6973
SLC6A12	1.44569e-05	-3.69493
CHRD	2.64595e-05	-3.69371
CRTC1	2.08757e-09	-3.69361
GALNTL1	6.83529e-05	-3.6914
KLB	1.80301e-05	-3.68844
MAP2K4	6.48844e-16	-3.68797
MDN1	2.9106e-06	-3.68535
GJB5	0.000457021	-3.68214
PPP3R1	6.20653e-18	-3.68134
NKAPL	0.000699649	-3.67808
LOC285796	0.00200924	-3.67706
FBXO44	2.51073e-11	-3.67021
LOC286367	0.000258767	-3.66808
GRP	0.0077633	-3.661
PHLPP2	5.71569e-09	-3.66001
PRKAR2B	0.000217994	-3.65877
FAM19A5	0.000990671	-3.65877
CHD3	3.29665e-06	-3.65536
MAP3K13	2.47117e-05	-3.6541
ZNF702P	0.000235874	-3.65078
PRNP	1.27178e-10	-3.64902
LOC121952	4.59001e-06	-3.64767
KCNG2	0.00271056	-3.6442
ATP1A4	0.000302118	-3.64143
ADAMTSL5	0.0029049	-3.64041
KLHL26	0.00238222	-3.63698
FAM171B	9.12645e-07	-3.63585
HK1	3.61591e-11	-3.63493
LOC100130872	0.000246245	-3.6342
FLJ23867	3.39274e-07	-3.63352
DMBT1	0.00102099	-3.6293
ALDH8A1	0.000980063	-3.62606
DUSP27	0.000701443	-3.62325
SPAG6	0.00219371	-3.61846
DNAJB7	1.57653e-05	-3.61822
MLXIPL	0.00206376	-3.61645
PKP4	4.37702e-07	-3.61336
ARHGEF4	7.72134e-05	-3.61203
SFTPA2	0.000268772	-3.6089
NR3C2	0.00018661	-3.60584
HOMER1	7.14757e-07	-3.60415
PCDHB11	0.00572419	-3.60212
CD164L2	8.624e-08	-3.6014
LDOC1	0.00081272	-3.60029
POLR3A	7.43879e-12	-3.59919
ZNF25	3.63132e-11	-3.59552
MYH13	7.03061e-22	-3.59432
NEDD4L	3.24346e-06	-3.59394
RPP25	8.52794e-06	-3.57972
NOX5	0.000523592	-3.57923
TOP1P2	6.99278e-29	-3.57684
LIN7B	8.55561e-06	-3.57522
GUSBL1	2.1856e-07	-3.57158
SCD	6.51266e-06	-3.56238
RAB11FIP2	7.33613e-15	-3.56215
COBL	0.00154446	-3.5596
PDE1C	0.00728963	-3.55706
LOC220594	0.00837529	-3.55634
NIPSNAP3B	2.8479e-05	-3.54783
PRKACB	3.76866e-11	-3.54656
RGPD4	2.89137e-14	-3.54526
ANXA8L2	2.22911e-05	-3.54296
ADAMTSL3	0.000839286	-3.5411
TRIM2	2.09747e-08	-3.54104
ATP6V1C1	8.89016e-17	-3.53805
RNF112	6.69053e-05	-3.53794
BAGE2	2.58006e-12	-3.53663
UTS2R	4.28971e-05	-3.53395
CNGA4	0.000219244	-3.53257
NEBL	0.00338831	-3.53175
PLLP	0.00653687	-3.5248
ZER1	5.42453e-14	-3.5204
CR2	6.09505e-13	-3.51986
SLC1A1	0.00679456	-3.5151
DNAH10	0.00012313	-3.51281
RANGAP1	1.62731e-11	-3.51033
MINK1	5.76167e-10	-3.50613
LOC341056	2.47161e-08	-3.50396
NKD2	0.00375876	-3.50391
LMAN1L	0.000294363	-3.50339
TBC1D24	1.34838e-08	-3.49934
TTC22	4.14513e-11	-3.49852
FZD9	0.000447132	-3.49594
PPAP2C	0.00956444	-3.49559
STOX1	0.00121624	-3.49551
C1orf70	4.50048e-08	-3.49448
FBXL15	1.19652e-10	-3.49414
WDR37	1.63686e-12	-3.49014
AACS	5.14179e-14	-3.48944
ZNF540	1.92521e-06	-3.48754
LPGAT1	1.4858e-12	-3.48742
CYP4A11	3.53083e-12	-3.48585
TARSL2	1.54707e-08	-3.48407
NPTN	1.46417e-12	-3.48213
FASN	3.56994e-06	-3.48052
RPS6KA5	3.16336e-05	-3.47927
FRY	6.51755e-07	-3.47698
NIPAL4	0.00941981	-3.47439
TIAM2	0.000297597	-3.47195
FAM131A	1.89884e-14	-3.47136
DIP2C	1.12384e-08	-3.46889
TSPAN19	0.00101638	-3.46384
USP44	0.00126859	-3.46323
SGPP2	1.84703e-05	-3.46305
KCNMB2	0.00667584	-3.46191
ZBTB7A	5.51003e-12	-3.4615
PPARGC1B	0.000107668	-3.46048
PKP3	0.00358993	-3.45868
LRRC4	0.000611485	-3.4561
L3MBTL	0.000424333	-3.45303
HHLA2	3.87905e-06	-3.45016
KRT3	1.44621e-10	-3.44998
NFASC	0.000598732	-3.44881
FGFR2	0.000206906	-3.44837
MYL3	0.00513127	-3.44774
LOC168474	0.000219765	-3.44389
SNX30	4.21482e-07	-3.44068
MEIS3	0.000522179	-3.43987
MAP2K1	7.82963e-16	-3.43899
C9orf91	7.56412e-12	-3.43845
CDK18	0.00318007	-3.4345
NPIP	0.000227496	-3.43328
SLC22A17	1.80244e-06	-3.43242
FAM49A	1.49672e-08	-3.43099
ATP6V1H	5.80385e-17	-3.42932
C6orf174	0.000121645	-3.42819
ITGA9	0.004967	-3.42433
REEP1	0.00093318	-3.42352
CERCAM	1.20216e-05	-3.42141
DACT3	1.04663e-07	-3.41271
OXCT2	0.00037215	-3.411
AKR1E2	0.00219126	-3.40969
EFNB3	0.00104209	-3.40707
ATXN7L3	4.50608e-18	-3.4068
LOC150786	1.78955e-10	-3.40581
SREBF2	6.68688e-07	-3.40456
PPM1E	0.000397872	-3.40128
ARHGAP23	5.48443e-07	-3.4012
DGAT2	0.00590982	-3.39716
CNKSR1	0.00954269	-3.39231
THSD7B	0.00331097	-3.38994
PLA2G4D	2.97964e-06	-3.3891
PPP1R3E	2.04324e-06	-3.38814
BEX4	5.49813e-06	-3.38798
NLK	3.04325e-11	-3.38761
ITPK1	2.33469e-07	-3.38506
C10orf67	0.00128794	-3.38365
HEATR4	0.00054733	-3.38104
KRT1	1.58377e-06	-3.37957
C1orf216	4.51471e-16	-3.37956
LOC390595	6.66945e-05	-3.37931
USP31	6.8624e-10	-3.37885
DNAJC27	2.60489e-14	-3.37882
C19orf21	0.000256296	-3.37494
SLC45A4	1.21561e-06	-3.37416
PWWP2B	6.13814e-11	-3.37274
SIK3	7.15445e-11	-3.37221
KEL	0.00299931	-3.37208
MCF2L	7.55808e-05	-3.36931
[truncated: 3,958 more rows]
