# Supplementary material for: Molecular Signatures and Network Alterations Underlying GBM Progression and Recurrence
Source: Medicina (Kaunas). 2026 Feb 6;62(2):336. doi: 10.3390/medicina62020336 (PMC12941869; doi:10.3390/medicina62020336)
Supplement: Supplementary file 1 [file medicina-62-00336-s001.zip › supplementary materials/Table S2. GBM_geneX_recurrent vs normal.xlsx]

## Sheet: down&up
sample	p (Corr) ([Recurrent] Vs [Normal])	FC ([Recurrent] Vs [Normal])
PRKCG	0.000292661	-133.883
KLK7	0.000103501	-94.6604
FTHL3	3.60844e-09	-78.0912
GRIN1	0.00294474	-73.9166
PNMA5	3.40533e-05	-69.2593
GABRA5	0.000834081	-56.6135
RASAL1	0.00041009	-55.8193
SYN2	0.00321016	-51.557
CPNE6	0.00199704	-50.8967
KIAA1239	0.000358706	-50.4182
MPPED1	0.000972601	-48.5931
SLC17A7	0.0029611	-47.7855
CHD5	0.000687593	-46.9543
SLC8A2	0.000909967	-46.5354
SLC6A7	0.000760617	-45.9589
SVOP	0.00100649	-45.445
NEFM	0.00126943	-45.0312
DDN	0.000867149	-44.8451
TRHDE	0.00105413	-44.7555
RYR2	0.00113726	-44.4747
CACNA1B	0.00200367	-42.5203
CAMKV	0.00182355	-42.505
FAM163B	0.00142166	-42.3603
PACSIN1	0.00231303	-42.2651
TBR1	0.000984755	-40.9262
SSTR1	0.000569851	-40.3186
TMEM132D	0.00100172	-39.798
SST	0.000570424	-38.2562
SLC12A5	0.00194141	-37.7471
ATP8A2	0.000582113	-37.2199
CPLX3	0.000489545	-36.8079
C1QL3	0.000358706	-36.8025
CHRM1	0.00184475	-36.7328
KIF12	8.54694e-06	-36.551
ATP2B3	0.00122428	-36.3969
CAMK2A	0.00207767	-36.3929
WNT10B	0.000439906	-36.0905
C13orf36	0.000141416	-35.1707
KCNV1	0.00210912	-35.1552
KCNT1	0.00137931	-35.0375
TMEM130	0.000404934	-34.6993
MAL2	0.00261769	-34.5894
GLP2R	1.80475e-05	-34.5484
SULT4A1	0.00115902	-34.4847
CCKBR	0.000418502	-34.4606
CALY	0.002535	-34.2973
FAM153B	0.000171137	-33.5309
CPLX2	0.0052748	-33.4029
ACCN1	0.000810619	-32.8394
CACNA1I	0.00102207	-32.499
HTR2C	0.000322443	-32.4158
CHGA	0.00783155	-32.2364
DOC2A	0.00102207	-32.107
SV2B	0.000605321	-32.0988
DLGAP2	0.00178707	-32.0764
LRTM2	0.00239024	-31.7367
LOC286002	0.00049973	-31.606
CNGB1	0.00192711	-31.2806
CKMT1A	0.00166489	-31.1205
SYCE1	0.000754137	-30.9023
MYT1L	0.00332625	-30.7728
KCNJ4	0.000621304	-29.844
HRNBP3	0.00185795	-29.2843
JPH3	0.00220039	-29.2304
STYK1	0.000283219	-28.9175
SNAP91	0.00366853	-28.8525
GABRG1	0.000314572	-28.8444
FAM19A1	0.00127694	-28.7003
SHANK1	0.00227708	-28.4663
RXFP1	0.000130166	-28.4625
CDH18	0.00219226	-28.4082
FADS6	0.000216382	-28.37
GJB6	0.00201441	-28.1141
TTC9B	0.00304654	-27.9953
WBSCR17	0.00121943	-27.9324
FRMPD4	0.000477269	-27.9113
NECAB2	0.000641306	-27.6998
CRYM	0.0082086	-27.6352
CHRNA4	0.00276009	-27.5373
LOC440040	0.000110688	-27.327
RELN	0.00161041	-27.3124
PTPN5	0.00572015	-27.1676
SYT1	0.000698779	-27.1502
SLC6A17	0.0011476	-27.1254
NEUROD2	0.00339701	-26.8398
CELF5	0.00206714	-26.5911
WSCD2	0.00186265	-26.4588
SLC30A3	0.00144172	-26.4345
GRM5	0.00250425	-26.4325
LRFN2	0.000677426	-26.3378
CA10	0.00343962	-26.3015
CPNE7	0.000371141	-26.2103
SRRM4	0.00217437	-26.2099
KCNJ9	0.0033774	-26.0904
KCNB2	0.000179915	-26.0811
GDA	0.00179693	-26.0194
ANO3	0.00117803	-25.9856
HCN1	0.00306383	-25.9345
KIAA1045	0.00119703	-25.5698
ELFN2	0.00184441	-25.4279
CKMT1B	0.00184262	-25.3539
C2orf85	0.000404607	-25.33
GRM4	0.00059462	-25.2982
SOHLH1	0.00121767	-25.2899
CNTN3	0.000768146	-25.2546
PNMA3	0.000306072	-25.2129
SNCB	0.00400717	-25.1646
UNC13C	0.00795368	-25.1571
DRD5	0.000251285	-25.05
GPR22	0.00143885	-24.9676
RIMS1	0.000697907	-24.9349
WIF1	0.00901942	-24.7874
MAPK15	3.31159e-05	-24.6659
NPTX1	0.0024473	-24.6113
HPCAL4	0.00286085	-24.5907
NEFL	0.00331301	-24.3084
SLC1A6	0.00135034	-24.1563
SYT13	0.00204179	-24.0111
CNNM1	0.00112874	-23.9459
SSTR3	0.000276445	-23.8011
RPH3A	0.00245862	-23.7873
ATP1A3	0.00334776	-23.3727
CREG2	0.00168083	-23.2597
SYT4	0.00125985	-23.1321
GNG3	0.00243687	-22.958
ADAD2	0.00159262	-22.9313
CELF4	0.00239805	-22.9207
MYH7B	6.68683e-05	-22.8782
GPR83	0.00104198	-22.8408
A2BP1	0.00169554	-22.7616
SLC32A1	0.00196075	-22.6061
FAM123C	0.00183631	-22.5944
PRMT8	0.00179946	-22.4931
AIFM3	0.00110843	-22.4621
PTPRT	0.000277431	-22.433
SLC7A4	9.03426e-05	-22.4262
ICAM5	0.000317956	-22.339
LRRC7	0.00018988	-22.316
SEMA3D	0.000124449	-22.1599
SCN3B	0.000359067	-22.1484
KSR2	0.00106641	-22.0043
EPHA10	0.000144933	-21.9842
FSTL4	0.00239805	-21.8025
DRD1	0.000417571	-21.74
KHDRBS2	0.000441621	-21.6279
INA	0.00770853	-21.5844
SH3GL3	0.000831407	-21.5618
SHISA7	0.00357545	-21.4149
GPR61	0.00021163	-21.4059
CSMD3	0.000396662	-21.1057
CABP1	0.00525498	-21.0983
ARHGDIG	0.00268051	-21.082
ADARB2	0.00110778	-21.047
RASGRF1	0.00142166	-21.0354
HOOK1	0.000706878	-21.0353
TPPP	0.00153192	-20.9695
C4orf50	0.000283219	-20.9689
CPNE9	0.000514581	-20.9629
UNC13A	0.00192854	-20.8714
HMP19	0.00491232	-20.7343
GLRA3	0.00147984	-20.6716
CALHM1	0.000293104	-20.6711
OPRK1	0.0019322	-20.6539
CALN1	0.00282291	-20.5803
PCLO	0.000964994	-20.5556
TMEM155	0.00168336	-20.4853
FBXL16	0.00253035	-20.3481
CAMK1G	0.00227442	-20.3322
CELF3	0.00712359	-20.3144
KIAA1644	0.00131723	-20.2366
SLCO1A2	0.00952002	-20.2319
PLCH2	0.00247828	-20.1821
KCNA4	0.000365517	-20.14
CBLN2	0.00490217	-20.115
DACH2	0.000982524	-20.0941
NELL1	0.000793401	-20.0854
SYT5	0.00109624	-19.9826
MAP7D2	0.000672221	-19.9753
CASKIN1	0.000794531	-19.8926
SLC7A10	0.00267092	-19.8708
BSN	0.000947782	-19.858
KCNH3	0.00020321	-19.8171
PHYHIP	0.000629888	-19.7714
ADAM11	0.000304203	-19.7703
PPP4R4	0.000555877	-19.7546
JAKMIP1	0.000510107	-19.7456
TCERG1L	0.00147257	-19.7414
WNK2	0.000331759	-19.7032
DCAF12L2	5.85073e-05	-19.5772
SYN1	0.000686291	-19.2362
NPM2	0.00192711	-19.1659
IQSEC3	0.00339098	-19.155
HIPK4	0.000164195	-19.1373
RTBDN	0.00113544	-19.1351
SLITRK1	0.00092514	-19.0845
CUX2	0.00338383	-18.8578
CACNA1E	0.000154058	-18.8567
RIMS2	0.00255618	-18.8062
SYP	0.000740659	-18.7541
LPPR3	0.00208463	-18.7182
LOC151009	0.00108808	-18.702
VSNL1	0.00379818	-18.6584
GRM3	0.00343028	-18.6516
GRM1	0.000541332	-18.6437
AK5	0.000431275	-18.6328
GALNTL6	0.000115085	-18.6211
VWA5B2	0.000541332	-18.6112
DOC2B	0.000794908	-18.6075
EMID2	0.00214272	-18.5516
SYNGR3	0.000430143	-18.5163
PTGER3	0.000652912	-18.5009
SH2D5	0.000245844	-18.492
MTUS2	0.000411177	-18.4246
PDYN	0.00420167	-18.4074
SCN2B	0.00102207	-18.3799
PAX7	0.000247793	-18.3775
RIMBP2	0.000974945	-18.3503
CLEC2L	0.00326338	-18.2928
NEURL	0.000652373	-18.2631
ZFR2	0.000277431	-18.2004
LY6H	0.000710585	-18.1803
GNG13	0.000777178	-18.1549
ZCCHC12	0.000125427	-18.1324
CDKL5	0.00267092	-18.0767
RGS7	0.0010434	-18.0215
LRFN5	0.00254285	-17.9379
SNAP25	0.00228527	-17.9318
LOC285780	0.000955965	-17.8957
GABRB2	0.00232077	-17.8569
PPP2R2C	0.000458811	-17.795
PNCK	0.000243839	-17.7923
CDH8	0.000620051	-17.7783
FLJ37307	0.000547679	-17.7657
RTN4RL1	0.000210745	-17.7606
HS3ST4	0.000528505	-17.679
FAM153A	0.00235836	-17.5175
KCNJ3	0.000831407	-17.5142
EMX1	0.00265574	-17.4148
SHANK2	0.00185795	-17.4024
PSD	0.00260638	-17.3778
TAGLN3	0.00312299	-17.3466
GLT1D1	0.000521658	-17.2988
DLGAP3	0.000318382	-17.2047
LOC643387	3.4485e-07	-17.195
HBQ1	5.85073e-05	-17.1633
RAPGEF4	0.000116499	-17.1493
NPAS4	0.00196027	-17.1375
LGI3	0.00779671	-17.0832
CALB2	0.000371141	-16.8536
ASPDH	0.00198573	-16.8088
STX1B	0.00095096	-16.7637
CNTNAP2	0.00133775	-16.7607
CRHR2	2.82154e-05	-16.669
?|728603	0.00243362	-16.6359
CDH12	0.000526269	-16.6167
C11orf87	0.00176517	-16.5375
RGS7BP	0.0013395	-16.5147
ANKRD56	0.000335409	-16.5119
TMEM151B	0.00130335	-16.4394
HS6ST3	0.00251114	-16.3299
KLK5	0.000214236	-16.3104
SGSM1	0.000866058	-16.2963
PNMAL2	0.000106652	-16.2677
ABCC12	0.00351099	-16.2628
GRM7	0.00208593	-16.2321
PCDHA5	0.000582113	-16.2258
SLC4A10	0.00126292	-16.1003
SNCG	0.000210664	-16.0578
KCNK4	0.000381124	-16.0306
CHAD	7.47648e-05	-15.9739
EPHA6	0.00130381	-15.955
PTPRR	0.000379917	-15.9456
CA7	0.00100649	-15.9305
BHLHE22	0.0007279	-15.9303
RAB3A	0.000370658	-15.8672
HPCA	0.00307149	-15.8384
RUNDC3A	0.00154654	-15.8038
TRPC5	0.000381124	-15.7432
SLC35F3	0.0004079	-15.6809
PDE2A	0.000124449	-15.6571
LOC283392	0.00019972	-15.5775
SPTBN2	0.000395468	-15.5563
GRIN2A	0.0030811	-15.5458
BEND4	0.00111206	-15.4932
OCA2	0.000113652	-15.4742
DOK6	0.00217437	-15.4715
LHFPL5	0.000167794	-15.4593
DNM1	0.000303997	-15.4014
PRKCZ	0.00100649	-15.3446
PCDH11X	0.00639389	-15.3084
SLC7A14	0.00435071	-15.2934
SAMD12	0.000337949	-15.2458
SLC6A13	0.00195768	-15.2316
ISLR2	0.000215659	-15.2265
SPHKAP	0.000536753	-15.2237
RLTPR	0.000324356	-15.2103
CRHR1	0.00142153	-15.1592
?|653553	4.25808e-06	-15.1423
SDR16C5	0.000726558	-15.1414
FAM153C	0.000239976	-15.1407
UNC5A	0.00114627	-15.1209
SEC14L5	0.00712958	-15.1191
ATOH7	0.00011247	-15.113
TUBB4	0.00742448	-15.0688
NGB	0.00493278	-15.0362
KIF5A	0.00360443	-15.0322
GRIN3A	0.000360869	-14.96
RAB3C	0.00549976	-14.8862
ELAVL2	0.00189132	-14.8397
NCRNA00164	6.08929e-05	-14.8173
LOC338651	0.000240659	-14.8113
SRCIN1	0.00132651	-14.802
VIP	0.00429686	-14.7913
EPB41L4B	0.00226372	-14.7805
RFPL1S	0.00265789	-14.7714
EEF1A2	0.000879255	-14.7034
GALNT9	0.00132056	-14.6983
PAK7	0.00298738	-14.6757
AGAP2	0.000982524	-14.6549
C1orf115	0.000126148	-14.6436
CBLN1	0.00253908	-14.6379
CDH22	0.00675924	-14.5899
ARPP21	0.00124734	-14.5863
CDK5R2	0.0018653	-14.5788
SLITRK4	0.00136131	-14.5752
GABRA3	0.00343271	-14.5383
ATP2C2	0.000167541	-14.526
TCEAL6	0.000370658	-14.5091
SPTB	0.000194428	-14.5063
FRMPD2	0.00025459	-14.4716
PAK3	0.0028863	-14.4605
PRSS3	0.00201935	-14.4194
PEX5L	0.00249162	-14.3672
KIAA0319	0.000770697	-14.3307
ANKRD2	5.41594e-05	-14.3208
CACNA2D3	0.000770349	-14.1914
DPP10	0.0084258	-14.1511
CCBE1	0.00016281	-14.0998
PCSK2	0.00361294	-14.0503
KCNK9	0.00263745	-14.05
NRGN	0.000770349	-13.9786
GRM2	0.000247202	-13.9538
DLG2	0.00116474	-13.8875
EPHA8	5.06934e-05	-13.8798
FAM19A2	0.00219831	-13.8708
ATCAY	0.00967089	-13.8494
PRPH2	0.000115738	-13.7667
HTR2A	0.000553678	-13.7663
MUM1L1	0.00010931	-13.7118
MFSD4	0.000984755	-13.7094
TMEM151A	0.0036509	-13.6783
HECW1	0.001587	-13.659
GNAL	0.000282902	-13.6577
PRRT2	0.000368027	-13.5438
KCNA1	0.00319932	-13.5424
EXTL1	0.00225844	-13.5185
LOC285696	0.000300979	-13.4947
CPLX1	0.00369336	-13.4946
RTN4RL2	0.000292661	-13.4899
NCRNA00087	0.000113652	-13.4182
NACAP1	3.4485e-07	-13.4031
SV2C	0.00121943	-13.3406
SLC6A15	0.0021352	-13.3382
GABRB3	0.0041846	-13.3347
DUSP26	0.00241509	-13.3324
SCN2A	0.000322443	-13.3278
KIAA0748	0.00379988	-13.3264
LOC442454	3.60844e-09	-13.3237
RICH2	0.000204661	-13.312
TMEM215	0.00103739	-13.3106
EGR4	0.000788376	-13.2953
PRRG3	0.000984755	-13.287
KCNS2	0.00345148	-13.2673
JAKMIP3	0.000424684	-13.2606
ATP2B2	0.00471913	-13.2577
PPFIA3	0.000282694	-13.2495
PPP1R1A	0.00153477	-13.2435
JPH4	0.00234334	-13.2423
FSTL5	0.000378166	-13.2228
KCTD4	0.00452226	-13.1916
STX1A	0.000291226	-13.1815
DLGAP1	0.00244914	-13.1724
NAPB	0.000264705	-13.1665
ANKRD43	0.000316274	-13.1557
LOC284578	0.00173396	-13.1161
ANKRD34C	0.00122499	-13.1046
SOSTDC1	0.0010511	-13.055
LOC644936	7.66275e-07	-13.0322
FLJ40330	4.91293e-05	-12.9887
KIAA1543	0.00419605	-12.9616
LOC728643	4.63255e-06	-12.9538
KIAA0513	7.83643e-05	-12.9483
LOC153328	0.00696001	-12.9393
PNMT	0.00156152	-12.8974
PRRT1	3.91623e-05	-12.894
C1orf95	0.00459689	-12.8283
ATP8A1	0.000721961	-12.819
ZNF536	0.00830569	-12.8097
BZRAP1	0.000284018	-12.8055
GLS2	0.00336021	-12.7824
GREM2	0.0022445	-12.7672
FCER2	0.00507971	-12.7311
FBXO40	0.000444112	-12.7237
CES8	5.06934e-05	-12.721
OPCML	0.000677858	-12.67
KIAA1486	0.00137474	-12.6669
CNTN6	0.000521658	-12.6639
NKAIN2	0.00376414	-12.6552
CYP4X1	0.000149418	-12.6399
DOCK3	0.00130949	-12.6305
PDZD7	0.00059139	-12.6036
EPCAM	0.000103549	-12.6031
PTER	4.4493e-05	-12.6002
PDE1A	5.97824e-05	-12.5841
LOC100189589	0.0018301	-12.5828
RS1	0.000403092	-12.5826
SYT7	0.000914194	-12.5774
REPS2	0.000115228	-12.5606
PPP1R16B	0.00109239	-12.5542
KIF1A	0.00213232	-12.5424
GABRA2	0.00532725	-12.5419
SLC6A10P	2.1738e-05	-12.533
GPR179	0.000990099	-12.5261
NETO1	0.0052788	-12.5213
VIPR1	0.000637313	-12.4975
CNTN4	0.00159262	-12.4911
CHGB	0.000415055	-12.4829
STMN4	0.0086994	-12.4669
KNDC1	9.02424e-05	-12.459
PRKCB	0.000313262	-12.4477
ANK3	0.000527788	-12.4412
C1QL2	0.00407094	-12.3399
PCDHA6	0.0038836	-12.3262
NGEF	0.000297973	-12.2849
C21orf128	0.00174614	-12.2738
HMGCLL1	0.000194493	-12.2382
HLF	0.00113544	-12.197
CHRNB2	0.00457299	-12.167
NPTXR	0.000277431	-12.1558
BRSK2	0.00357545	-12.153
C1QTNF4	0.0022378	-12.1172
STXBP5L	0.0014896	-12.076
NPHS1	3.4485e-07	-12.0596
SLC25A27	0.00059712	-12.0288
NDST3	0.00299245	-12.0089
SLC26A8	0.000324101	-12.0039
CNTN5	0.00247508	-12.0036
RAB11FIP4	0.00097303	-12.0002
SNCA	6.7941e-05	-11.9842
GREB1L	0.000480035	-11.9575
PLK5P	0.000121503	-11.9102
KIRREL3	0.00201935	-11.8636
AATK	0.00118793	-11.8621
GPR52	5.28411e-05	-11.8496
ZC3H12B	0.000444112	-11.8374
KCNB1	0.00457578	-11.8102
KCNJ12	0.000245844	-11.7938
PTPN3	0.00281541	-11.7886
MYRIP	0.000281628	-11.7753
C5orf40	0.00290001	-11.7668
ANKS1B	0.000635462	-11.7495
LOXHD1	0.000180888	-11.749
MACROD2	0.00165174	-11.7278
SH3GL2	0.000646064	-11.6573
TRPV6	0.000825878	-11.6535
L1CAM	0.000541332	-11.6127
SLC13A5	0.00695593	-11.6074
RTN4R	0.000366073	-11.5981
LOC389332	0.00165083	-11.5847
TNNT2	0.00802231	-11.5831
FAIM2	0.000304203	-11.5705
CNKSR2	0.000894028	-11.5588
CAMK2B	0.000648486	-11.5573
CHRM2	0.000492548	-11.5342
NOS1	0.00985221	-11.53
SSTR2	0.000146949	-11.5253
CSMD1	0.00326223	-11.479
PNPLA5	0.000279646	-11.4511
SCN8A	0.000810619	-11.4441
DGKE	0.000227988	-11.4251
LOC440896	0.00203821	-11.3943
DYNC1I1	0.000834639	-11.3874
GALNT14	0.000630961	-11.3746
LCNL1	0.000942591	-11.3715
GRIP2	0.00373237	-11.3537
ERC2	0.000348938	-11.3332
NAP1L2	0.00308279	-11.3273
FUT9	0.00404923	-11.2872
IL12RB2	0.000787931	-11.2801
MCF2	0.000532228	-11.2743
C10orf82	0.000392384	-11.2346
DNAJC6	0.000802003	-11.2049
BEX5	0.00301302	-11.193
ACVR1C	0.00060894	-11.1711
PPFIA2	0.000140698	-11.1515
ABCG4	0.000457323	-11.1446
RAP1GAP	0.00066367	-11.138
PPIAL4C	6.18692e-06	-11.1062
MAPK8IP2	0.000300052	-11.0899
LOC158696	0.000341935	-11.0781
CAMK4	0.000222702	-11.075
ABCC8	0.00872093	-11.0587
ADCY5	0.00378745	-11.0524
RASGRF2	0.0005922	-11.0376
LOC441666	0.00339449	-11.0217
PHACTR3	0.00428348	-11.0171
NNAT	0.00284251	-11.017
CA11	0.000458811	-10.9769
LOC285954	0.000936169	-10.9721
TAC3	0.00446926	-10.9519
AFF2	0.00618817	-10.9467
GRIN2C	0.000724289	-10.9464
KCNG3	0.000790987	-10.9045
KCTD16	0.000477269	-10.9014
CAMKK1	0.000222	-10.8855
ADRA1B	0.000128757	-10.8559
RGS4	0.000395773	-10.8347
TDRD5	3.00883e-05	-10.8157
LRRTM1	0.000777178	-10.8153
PITPNM3	0.000489711	-10.7965
STXBP1	0.000141591	-10.7867
KCNN1	0.0023045	-10.7776
LOC401463	6.36159e-05	-10.7743
SYN3	0.00110803	-10.734
OGDHL	0.000873344	-10.7249
SYNGR1	7.71274e-05	-10.6837
GABRG3	0.000636275	-10.6758
MPP7	0.00046221	-10.6672
PAK6	0.000202411	-10.6624
MATK	0.00015851	-10.6587
AJAP1	0.000128757	-10.6565
ADAP1	0.000187121	-10.6477
ACBD7	0.00217976	-10.597
BAIAP3	0.00491896	-10.5918
RSPO2	0.00624041	-10.5715
LOC283731	0.000492898	-10.5106
GABBR2	0.00365523	-10.4552
IRS4	6.08929e-05	-10.428
C2CD4C	0.000283219	-10.3989
DGKB	0.00757891	-10.3817
OTOF	1.78e-05	-10.3814
ALOX12B	4.37232e-05	-10.3631
CDH7	0.0050555	-10.3379
TNNT1	0.000391798	-10.3323
ZNF385B	0.00262412	-10.3283
NMNAT2	0.000586054	-10.3231
LINGO2	0.00708154	-10.3202
NTNG2	0.000441169	-10.3097
IPCEF1	0.000191084	-10.3038
VGF	0.00491232	-10.3029
GABRD	0.00241729	-10.2313
USP43	0.00090984	-10.2198
PTH2R	0.00181783	-10.1958
MAP3K9	0.00129162	-10.1804
NALCN	0.00126263	-10.1499
KCNAB1	7.47217e-05	-10.1486
NPY5R	0.00295639	-10.1322
CDKL2	0.00056819	-10.0961
B3GNT4	0.000214485	-10.092
DIRAS2	0.000984755	-10.0838
CDK5R1	0.00122428	-10.0335
SPTBN4	0.000241685	-10.0325
ZNF831	0.0016954	-10.0317
RFPL2	0.00173265	-10.0192
MAST1	0.00440914	-10.0086
RASGEF1C	0.00540767	-10.0073
B3GALT2	0.002535	-9.96825
PRKG2	0.00275851	-9.95874
RBM11	0.001872	-9.95699
POU6F2	0.000281543	-9.9268
NPY	0.00345094	-9.91225
CRHBP	0.000958004	-9.91182
MC4R	0.000931844	-9.89457
DDX25	0.00763878	-9.89218
SFTPC	0.00300782	-9.86893
C6orf27	0.000418502	-9.85182
SLC17A8	0.00113416	-9.82925
KRTAP5-2	0.00130335	-9.81908
CACNA1S	0.000239415	-9.81719
NRXN3	0.000438819	-9.78705
P2RX2	0.00152386	-9.78336
EPHB6	0.000216382	-9.75924
ATP6V1G2	0.0027241	-9.75778
SSPO	0.000314591	-9.75642
GPR12	0.00266154	-9.75557
HSPA12A	4.22101e-05	-9.72485
PAH	0.00423483	-9.71485
MCF2L2	0.00122719	-9.71324
PNLDC1	0.000614086	-9.68504
EPB49	0.000477388	-9.6578
CYP46A1	0.000340357	-9.6452
ACY3	0.00133984	-9.63425
ODZ2	0.0023045	-9.6324
KCNH8	0.00746235	-9.63136
KIAA1244	0.00397586	-9.62773
GRIP1	0.000391798	-9.61295
MAGEE1	0.000330753	-9.60175
GABBR1	8.69277e-05	-9.58686
SNX32	0.000240453	-9.55331
LOC440905	0.000351312	-9.53759
SMPX	0.0030593	-9.51891
PLCXD3	0.000750295	-9.50227
MAST3	6.26491e-05	-9.49523
KIAA1107	0.00021351	-9.49055
PEG3	0.00428348	-9.48322
UNC80	0.00165903	-9.47727
STMN2	0.00136501	-9.46871
NRG3	0.00135061	-9.43977
NCDN	9.42799e-05	-9.42939
MYADML2	0.000561564	-9.4048
SLC27A2	0.000458222	-9.39646
CDR1	0.0088718	-9.3948
CYP1A1	2.7871e-05	-9.39154
FAAH	0.0014487	-9.38665
C14orf162	0.000284667	-9.36243
NPY1R	0.00257926	-9.35329
HTR4	0.000360624	-9.34939
UBE2QL1	0.00180195	-9.33437
CCDC64	0.000375184	-9.33382
ENC1	0.000194652	-9.32841
SLITRK5	0.000162457	-9.29792
BTNL9	9.15664e-05	-9.29345
MTMR7	0.000101911	-9.27909
GRIA2	0.00314763	-9.26012
SERPINI1	0.000257189	-9.2545
LRRTM4	0.00544856	-9.24543
TMEM132C	0.00768654	-9.24185
TUBA8	0.000790075	-9.23118
ANKRD34A	7.71274e-05	-9.21685
LHX6	0.000547918	-9.17614
OLFM1	0.00318122	-9.14712
DUSP9	0.000112117	-9.13254
GPRIN2	0.000244298	-9.11843
GFRA1	0.000505479	-9.10365
RAB3B	0.00124801	-9.10115
DAB1	0.000568047	-9.09986
GDF10	0.000302913	-9.09363
EFCAB1	0.00770693	-9.08969
PCDH7	0.000796381	-9.07384
LMTK3	0.000770349	-9.04575
KY	0.00253908	-9.00958
NAV3	0.000263588	-8.98893
GPR44	0.00121813	-8.97672
VSTM2L	0.00187861	-8.95811
CCDC85A	0.00100649	-8.95226
SEMA4A	0.000132673	-8.94033
C1orf173	0.000942574	-8.90562
CAPN13	0.00176218	-8.89591
KCNH1	0.00235474	-8.87931
KCNIP2	0.00355717	-8.85826
PNMA6A	0.000463306	-8.82748
PTPRN	0.000318382	-8.8236
SYT16	0.00704024	-8.82182
TMEFF2	0.000796381	-8.81653
RPRML	0.00148036	-8.7822
NEGR1	0.000306502	-8.78218
FBLL1	0.00115279	-8.78064
CORT	0.000681501	-8.76082
BHMT	0.00143112	-8.75591
C12orf39	0.00418797	-8.75585
PLIN5	0.00170952	-8.74122
PPM1H	0.000366884	-8.7371
HAR1A	0.00226028	-8.72885
CACNA1F	0.000331546	-8.72795
ADAMTS19	0.000450472	-8.70817
LINGO1	0.00187971	-8.70363
RAB26	0.00051766	-8.70235
MIAT	0.00583939	-8.70188
RIMS3	0.00200054	-8.69901
BCL11A	0.000993062	-8.69476
GOLGA7B	0.00096117	-8.69405
CD22	0.00964547	-8.69395
ABLIM2	0.00027611	-8.69336
AMPH	0.000102386	-8.66189
IL1RAPL1	0.00519037	-8.65328
NELL2	0.000619073	-8.64156
FAM189A1	0.000492786	-8.6402
DNM3	0.000304203	-8.63369
C7orf51	0.000444112	-8.61796
EXD1	1.26053e-05	-8.61043
PDIA2	0.00865377	-8.59533
CYP2E1	0.000129408	-8.5893
TRIM17	0.000399709	-8.55475
CORO6	0.00190967	-8.53956
DNAH6	0.00186493	-8.53664
KCNQ5	0.00388337	-8.52675
AKAP5	0.000285805	-8.52129
STXBP6	0.000739708	-8.47974
ADRA2C	0.000431703	-8.46031
SLC6A1	0.00250425	-8.45851
GNAO1	0.00426099	-8.44912
C8orf85	0.00492713	-8.43704
SYT3	0.0022445	-8.43622
DBC1	0.00122213	-8.41598
C6orf154	0.00016281	-8.39953
MMP17	0.00276979	-8.3786
CLEC4GP1	0.00396175	-8.37441
ANO4	0.0034888	-8.36261
KCNAB2	0.000124899	-8.3591
TJP3	9.17218e-06	-8.33117
PYGM	0.00755802	-8.32637
NCRNA00202	0.000230617	-8.31592
HTR6	0.000369884	-8.31335
KCTD8	0.00136843	-8.30977
FBXO2	0.00487313	-8.30813
C4orf44	0.000646125	-8.28638
INSM2	0.00279002	-8.27993
TPTE2P1	0.000521658	-8.245
CNTN1	0.00341179	-8.22844
LPA	0.000153436	-8.22204
GOLGA6L6	0.000547265	-8.19741
GPR21	0.00124409	-8.19223
ADAMTS8	0.00265762	-8.18552
KLHL34	0.000914278	-8.17909
RAP1GAP2	0.000130166	-8.16236
NECAB1	0.000336252	-8.15343
TRIM67	0.00941216	-8.1409
SMPD3	0.00226001	-8.13204
FLRT1	0.00542654	-8.11076
SYT15	0.000453153	-8.10671
RNF212	0.00261009	-8.10465
MGAT5B	0.00542278	-8.07843
CACNA2D1	0.00298405	-8.07088
PLAC2	0.000117388	-8.0476
DMRTC1B	0.00214301	-8.00922
OPN4	0.00129594	-8.0054
FLJ42875	0.000124899	-8.00427
NPTX2	0.0019146	-8.00403
FAM190A	0.00126801	-7.98531
KIAA2022	0.00715383	-7.95611
STRC	0.000215659	-7.95413
KIAA1409	0.00343271	-7.9484
PRR18	0.0033995	-7.94193
FCHO1	0.00160029	-7.93452
PRKAR1B	0.000180291	-7.92063
C17orf28	0.00057829	-7.90901
OTUD7A	0.00157664	-7.89405
PAPL	0.00440442	-7.8656
KIAA1377	0.00301302	-7.85264
ATRNL1	0.00314698	-7.85082
C9orf122	0.00303484	-7.84542
PDE1B	0.000187504	-7.83297
RHO	0.00017736	-7.83058
SGIP1	0.00010537	-7.83015
NT5C1A	0.00556429	-7.82572
AMY2A	1.50965e-05	-7.82431
GLB1L3	0.00152512	-7.82188
CDHR1	0.00242909	-7.81782
ANKRD24	0.00122518	-7.81526
SLC6A20	0.00712711	-7.81088
CLVS1	0.0050857	-7.78559
HCRTR2	2.11632e-06	-7.76909
KIF5C	0.000604434	-7.76532
STK32C	7.4326e-05	-7.76282
ZDHHC8P1	0.000241219	-7.75532
FAM163A	0.00206196	-7.75377
PP14571	2.67547e-05	-7.74405
MGAT3	0.000809232	-7.74035
KLHL3	0.000143276	-7.73635
KCNC1	0.00626665	-7.7164
PRDM8	0.000231415	-7.70111
DGKZ	4.63255e-06	-7.6852
CT45A1	5.4508e-05	-7.66829
UNC5D	0.00161249	-7.66452
NOS1AP	0.000760617	-7.66
PDZD4	0.000739816	-7.65895
SLC1A2	0.00294443	-7.65777
SLC8A3	0.00783792	-7.65095
GCSH	0.000214236	-7.63701
B4GALNT3	0.00423717	-7.62246
GPIHBP1	0.00689641	-7.61992
CYP2C18	1.78e-05	-7.57611
KCNK1	0.00024177	-7.55288
CHN1	0.000471717	-7.49813
ADCY1	0.00278583	-7.49033
DLK2	0.000582113	-7.4874
C11orf41	0.00117754	-7.47849
RAPGEFL1	0.000230912	-7.4722
PCDH20	0.00193704	-7.46625
CEND1	0.00033406	-7.45773
DUSP8	0.00016863	-7.4521
GPRASP1	8.9252e-05	-7.44931
CLEC9A	0.00670427	-7.44406
KCNIP4	0.00336891	-7.41832
SPRN	5.26616e-05	-7.41566
PALM2	0.000336549	-7.41409
NCRNA00086	0.000661573	-7.41344
LOC389493	0.000485596	-7.41253
RND1	0.00478488	-7.41091
RPS6KA6	0.00863646	-7.40768
CACNA2D2	0.0013051	-7.39602
NXPH2	0.00254285	-7.37181
AP3B2	0.000781792	-7.36468
NRIP3	0.00107275	-7.36359
DGCR9	0.0011198	-7.35182
CACNB1	9.8669e-05	-7.34651
PHACTR1	0.00160029	-7.34071
KIAA1751	0.000402399	-7.33613
MAPK8IP3	5.8731e-05	-7.3346
DKFZp434J0226	0.00474785	-7.30114
DNAH2	0.00327243	-7.29953
PRKCE	0.000118418	-7.29186
GPR150	8.14868e-05	-7.28739
ESYT3	0.00212242	-7.27971
DYDC2	0.00906064	-7.27477
RHBDL1	0.000663546	-7.2722
LOC116437	0.000265759	-7.26262
FGF13	0.000800098	-7.24948
YPEL4	0.000611757	-7.23935
PTPN20B	0.00327417	-7.23893
LOC100132354	0.000639919	-7.21776
THRB	0.000423195	-7.187
KIAA0284	0.000366884	-7.17777
TLL1	0.000519018	-7.17777
RTN1	5.82351e-05	-7.17492
PCDHGB4	0.00105631	-7.16807
LONRF2	0.000150726	-7.15887
KCNA5	0.000854217	-7.15845
PKD2L1	0.00926084	-7.15364
BASP1	0.00023253	-7.13131
TRIM54	0.00169326	-7.12488
RASL10A	0.00198194	-7.11669
CACNA1A	0.00139617	-7.10418
ZNF208	0.00318823	-7.09538
LOC100130238	0.00195938	-7.08073
IL1RAPL2	0.00248212	-7.06368
BAIAP2L2	3.83421e-05	-7.04666
FABP6	0.00570762	-7.03025
NTSR1	0.00353599	-7.02947
RSPO3	0.000378281	-7.02539
SLC9A2	0.0020183	-7.01495
MYOM2	0.000983878	-6.99601
NEFH	0.00575389	-6.98979
IL34	0.000161656	-6.97811
RBP4	0.00267065	-6.97175
LOC339674	0.00454421	-6.95212
NCAM2	0.00737142	-6.94725
ZSCAN1	0.00383776	-6.93951
NEK10	0.00100249	-6.93712
ALOXE3	0.00115663	-6.93068
STAR	0.00141782	-6.91595
DEGS2	0.000582049	-6.91476
HSP90AB2P	3.06819e-05	-6.91415
LOC100192379	0.000336549	-6.91339
CBFA2T3	0.000925516	-6.90446
CYP26B1	0.000867379	-6.88991
ITPKA	0.000916088	-6.88449
TRPM6	0.00870014	-6.87613
APBA1	0.000355615	-6.87602
KCNQ3	0.000979528	-6.86964
CHP2	0.000245844	-6.86714
LRRC50	0.00245855	-6.86264
CACNA1D	0.00106248	-6.84619
RTP1	0.0046448	-6.82643
DNAJC5G	0.00106857	-6.82098
MAPT	0.00765575	-6.81447
TMEM63C	0.00176694	-6.80987
EHD3	0.000194575	-6.78451
DRP2	0.00192353	-6.76766
ZNF365	0.000216382	-6.76663
SHANK3	0.000273689	-6.7308
ASPHD1	0.000107802	-6.722
KCNC3	0.000274737	-6.70672
MKX	0.00106075	-6.7036
ATP1B1	0.000793227	-6.69844
CPNE5	0.000365517	-6.68741
NRXN2	0.0014989	-6.67094
BDNF	0.00319269	-6.6627
ATP6V0A4	0.00858101	-6.6598
ST6GALNAC5	0.00138332	-6.6548
KIF21B	0.00676671	-6.64872
SPDEF	0.000438819	-6.64662
C9orf172	0.000336549	-6.64188
BRSK1	0.00010537	-6.63355
KRT222	0.000787931	-6.62308
NRG4	1.403e-05	-6.61789
HS3ST2	0.00416143	-6.61698
KCNIP3	0.00138775	-6.59307
KCNS1	0.00685151	-6.59021
NAP1L3	0.000455228	-6.57917
LOC92973	0.000347694	-6.55051
KIF17	0.000294267	-6.54288
SCN5A	0.00241672	-6.53712
INPP5J	0.000371931	-6.53592
RHOV	0.000908075	-6.50335
TUBBP5	0.00245855	-6.50069
SEMA6B	0.00121845	-6.48929
GOLGA6L1	0.000239415	-6.48457
YBX2	0.00454421	-6.48334
CLIC5	0.00116053	-6.47607
MAP1A	0.00078878	-6.47596
RYR1	0.00200054	-6.46039
EFHA2	0.000741029	-6.45856
LMO3	0.00569426	-6.442
AGBL4	0.00121615	-6.43742
EFNB3	0.000854217	-6.41973
RPS6KL1	0.00129594	-6.41616
KLK10	0.000953992	-6.41231
LYNX1	0.000282694	-6.40935
CREB3L3	0.00014258	-6.40806
TRIM72	1.54834e-05	-6.40272
DOCK9	0.000203791	-6.40239
FBXO41	0.000637313	-6.39614
NCS1	0.000358706	-6.38376
LOC255167	0.00301302	-6.3748
PCDHA11	0.00967285	-6.36117
SIDT1	0.00111331	-6.35826
C9orf125	0.0044599	-6.35684
C7orf41	0.00299245	-6.3544
NBEA	0.000246212	-6.34533
ANKRD19	0.000142574	-6.33891
RHCG	0.00685887	-6.33143
SLC25A22	4.37183e-05	-6.31405
WNT7B	0.00495837	-6.29878
KIAA1324	0.000473439	-6.28334
C15orf27	0.000525384	-6.27222
FAM81A	0.00146241	-6.2711
OR2W3	0.000705296	-6.25974
TBC1D26	0.000167794	-6.25871
CPAMD8	0.00108471	-6.25841
CSRNP3	0.0090298	-6.25093
SORBS2	0.000617548	-6.23883
CACNA1C	0.00267065	-6.21767
UPP2	0.0020106	-6.19491
FGF17	0.00815178	-6.18235
FAM196B	0.00119647	-6.17734
RAPGEF3	0.000503563	-6.17555
DLG4	0.000144336	-6.17248
CCDC144A	0.00257949	-6.16965
PLCXD2	0.00542802	-6.16368
DBH	0.00452154	-6.15838
GOT1	8.43343e-05	-6.15366
MYO15A	0.00280862	-6.15241
HSPB3	0.00733765	-6.14598
GFOD1	0.00109239	-6.14453
TMC5	0.00212094	-6.14015
CCDC144B	0.00446926	-6.13816
SLC25A41	0.000208749	-6.12451
TMEM191A	0.000612923	-6.12354
SCAMP5	0.000928789	-6.12113
HCN4	0.00295129	-6.10783
CHRM3	0.00512954	-6.10429
RFPL1	0.00294604	-6.09347
ADRB3	0.000333432	-6.08119
MS4A8B	0.000337949	-6.07825
PDE11A	0.000607193	-6.06062
STXBP5	0.000621067	-6.05281
YJEFN3	0.00110843	-6.03667
TDRD9	0.00341393	-6.03632
KCNH4	0.00620364	-6.03066
CPEB3	0.000130106	-6.02964
RASGEF1A	0.000363541	-6.02962
SLC38A8	0.00319537	-6.02857
RUNDC3B	0.00254285	-6.02144
NDRG4	0.00130897	-6.02019
RAPGEF5	0.00303313	-6.00938
EPN3	0.00666202	-6.00482
SORCS1	0.00273705	-5.99606
C9orf45	0.00202104	-5.97194
PPP1R3F	4.38613e-05	-5.97024
TMEM59L	0.000306072	-5.96902
KLHL14	0.00528706	-5.96369
CLCN4	0.000134211	-5.9557
BEGAIN	0.000576852	-5.9503
NPAS1	0.00212242	-5.94786
ACTA1	0.000585112	-5.92348
C2orf55	0.000143276	-5.92253
KALRN	0.000235154	-5.9214
CABYR	3.8242e-05	-5.90628
CDHR2	0.000434349	-5.89117
LMTK2	0.00144773	-5.88967
EPHA7	0.00554683	-5.88552
TMCC2	0.00159262	-5.86146
VAMP2	4.74274e-05	-5.85951
GARNL3	4.4493e-05	-5.85467
CLSTN3	0.000183957	-5.85247
KIF25	0.000215659	-5.84447
ACSL6	0.00560847	-5.82647
P2RX5	0.000150162	-5.82517
PLIN1	0.000843376	-5.82502
SHISA9	0.00370608	-5.82496
TMEM233	0.00361294	-5.82213
TSPYL2	0.000107887	-5.81525
LOC283070	0.000230617	-5.81157
CHRM4	0.000984755	-5.81038
PLEKHA6	0.00374157	-5.80947
PDXP	0.000230617	-5.80716
CYFIP2	0.00085338	-5.7953
MAGEC3	0.000285275	-5.79464
GUCA1A	0.00133984	-5.79319
TCEAL5	0.00020049	-5.79114
KCNK12	0.00116319	-5.78806
CRYGN	0.00163461	-5.78131
ACTN2	0.00366071	-5.77797
EMX2OS	0.00721067	-5.76966
LOC348840	0.000239946	-5.76668
FAM131C	0.00685841	-5.75864
XK	0.00273149	-5.75781
NAT8L	0.00733765	-5.74051
APLP1	0.000628623	-5.72478
CACNB4	0.0009481	-5.71907
CBX7	0.000130166	-5.71406
PLIN4	0.00127466	-5.69968
TEF	0.000180888	-5.68625
POU3F1	0.00136568	-5.68498
THEM5	0.000372932	-5.67996
TLL2	0.00713823	-5.67928
LOC100133669	0.000501183	-5.67896
FAM155A	0.000521658	-5.67186
CEP170L	6.59806e-05	-5.66891
TUBA4A	0.000521658	-5.66832
FLJ35390	0.00024714	-5.66303
PAK1	0.000135938	-5.64937
NAP1L5	0.000168067	-5.6428
KRT81	0.0051199	-5.64275
PPFIA4	0.000811493	-5.63981
ANO5	0.00609336	-5.63132
KCNK3	0.00279002	-5.62947
SCUBE1	0.00210873	-5.62582
MAP7	0.00306823	-5.62517
RAB40B	0.000476561	-5.61957
KIF3A	0.000113652	-5.61553
ABCA2	0.00550118	-5.60614
TMEM52	0.00193809	-5.59026
CELF6	0.000168067	-5.58792
CRTAC1	0.00192711	-5.58777
ATL1	4.31209e-05	-5.58074
CACNA1G	0.00603949	-5.58036
STOX2	0.0068161	-5.56657
INPP5F	0.000115085	-5.56608
C11orf90	0.00110143	-5.56577
ARHGEF33	0.000382277	-5.56345
PCDHGC5	0.00131791	-5.56112
PCDHAC2	0.00060944	-5.55626
AMZ1	0.00442061	-5.55263
BEX2	0.00214649	-5.55129
SLC22A10	7.49487e-05	-5.54972
CFTR	0.00071112	-5.54235
SGCD	0.00873148	-5.53851
PLCH1	0.000285275	-5.53385
LRRC56	1.01851e-05	-5.53088
RGNEF	0.000493803	-5.52347
C22orf24	0.00131512	-5.51995
WASF1	0.000480638	-5.51772
PRAP1	4.09705e-05	-5.50889
FAM13C	0.000490451	-5.50037
GRASP	0.000137741	-5.49919
GRAMD1B	0.00184868	-5.49835
SNURF	0.000342387	-5.49455
ADRB1	0.00206587	-5.49023
MAP3K10	0.000144827	-5.48704
C6orf142	0.00269269	-5.4867
ZNF483	0.00354653	-5.4849
PGBD5	0.000727442	-5.48053
FOXD4L6	0.00343077	-5.47718
ASXL3	0.00863646	-5.47495
PAQR6	0.00740965	-5.47049
FER1L6	0.000314481	-5.46834
ROGDI	0.000285275	-5.46552
RAD51AP2	0.00197406	-5.46164
C17orf107	0.000359067	-5.45149
GPR27	0.00262614	-5.43723
KRT83	0.000322561	-5.43449
GABARAPL3	4.22101e-05	-5.42779
THEMIS	0.00140568	-5.4255
NUAK1	0.000230617	-5.4163
TCEAL2	0.00903131	-5.41485
TMEM132B	0.00839265	-5.41405
OBSCN	0.00612717	-5.40944
KL	0.00110298	-5.40942
PLCB1	0.00174823	-5.40818
KIF3C	0.000366073	-5.40123
C13orf16	0.00390105	-5.39967
KCNJ11	0.00100721	-5.391
KCNC4	0.000329021	-5.38386
SPIN2A	0.000103891	-5.38278
SLC2A4	0.000455228	-5.36529
GPR162	0.00100649	-5.36346
ENTPD3	0.00440442	-5.3539
MADCAM1	0.000319447	-5.34626
UPF0639	0.00092306	-5.33182
DCLK3	0.00629981	-5.32723
PI4KA	0.000423338	-5.32702
TTBK1	0.00770053	-5.32696
LOC284798	0.00076905	-5.32643
HSN2	0.00751737	-5.32525
NR0B1	0.00612805	-5.31102
LRRC10B	0.00457364	-5.30671
EEF1A1P9	9.02424e-05	-5.3034
SIAH3	0.00942959	-5.29829
C20orf103	0.00574536	-5.29799
EPB41L1	0.000222521	-5.29505
CABLES1	0.00172418	-5.29145
CGREF1	0.00031338	-5.28661
COL19A1	0.00689848	-5.26732
CYP4Z1	1.64646e-05	-5.26695
MYH15	0.00520244	-5.26152
MLXIPL	0.00641678	-5.25826
FGFR3	0.00221352	-5.24914
KCNA3	0.00543331	-5.2427
FAM19A5	0.000241114	-5.242
GNAI1	0.00111182	-5.2246
B3GAT1	0.00374482	-5.2133
ZNF98	0.00239805	-5.20948
AK7	0.00410842	-5.20472
DGCR10	0.00798251	-5.18367
PVRL1	0.00141745	-5.1833
CDS1	0.00366854	-5.1794
LARGE	0.00013358	-5.17503
NSF	0.00011787	-5.16089
IQSEC2	0.00090984	-5.15889
DNAJA4	0.000351735	-5.14727
CYP2B7P1	0.000342387	-5.14172
KIFC2	9.40033e-05	-5.13928
TSPYL5	0.000424684	-5.1388
ABCC11	0.000637719	-5.13574
PTPRD	0.00282197	-5.13517
C1orf175	0.00338581	-5.12668
LPAR3	0.00476608	-5.12139
C10orf35	0.000295201	-5.11881
PSD3	0.000308598	-5.11848
GFRA2	0.00723634	-5.11293
FAM171A2	0.0016401	-5.10076
CYP26C1	0.000233395	-5.09882
GRIK1	0.00959186	-5.09576
SEMA4D	0.00157282	-5.0919
PLCL1	0.00810414	-5.08846
SNPH	0.000636275	-5.07986
CYS1	0.00429011	-5.07977
PGA3	0.00288005	-5.07785
RIMS4	0.00762799	-5.07437
PCDHA8	0.00215765	-5.06302
CBX6	0.000731022	-5.05731
LOC338758	0.000130687	-5.05114
PPP1R9A	0.000174489	-5.05085
ST6GAL2	0.00459106	-5.04485
RUSC2	0.000112479	-5.0397
PALM	0.000788376	-5.03255
RAB6B	0.00129594	-5.02792
GNAZ	0.000164877	-5.02421
BAI2	6.80357e-05	-5.02063
FAM75C1	0.00116523	-5.01392
SPOCK1	0.00638449	-5.01037
DHDH	0.00459106	-5.00876
FBXW7	0.000114784	-5.00194
AQP7	0.000277431	-4.99977
GABARAPL1	3.90652e-05	-4.99926
FZD9	0.00158835	-4.99627
CAMK2G	0.000381124	-4.9943
KLC2	5.7425e-05	-4.99087
CACNB3	0.00163834	-4.98909
SP7	0.00408347	-4.98263
ANKRD55	0.00182645	-4.95631
PNPLA3	0.00335354	-4.95554
B3GAT2	0.00924614	-4.9549
PCDHGA6	0.00428473	-4.954
CAMK1D	0.000860904	-4.94911
BIN1	0.00090984	-4.94509
TDRD6	0.00187998	-4.94069
DLG3	0.000579035	-4.93637
ENHO	0.00481875	-4.93472
SLC22A15	0.00378657	-4.9342
C8orf46	0.00389097	-4.93254
CAP2	0.000300052	-4.92918
HNF4A	9.40033e-05	-4.92711
QRFPR	0.00438151	-4.92334
PTGDS	0.00720662	-4.9177
BAI3	0.00203423	-4.91655
GOLT1A	0.00855609	-4.91563
DKFZp686O24166	0.00297395	-4.91039
GPR68	0.00213232	-4.90102
LOC100133545	0.0049558	-4.89922
EVPL	0.00989495	-4.88883
NRIP2	0.000342198	-4.88209
MAPRE3	0.000115085	-4.87988
GUCY1B3	0.000843376	-4.87277
GSTO2	0.000671457	-4.86838
TCTE1	0.00143436	-4.86495
APBB1	5.86668e-05	-4.86494
SEC61A2	0.000110565	-4.85749
SIRPB1	0.000569851	-4.85312
LPPR4	0.000502152	-4.84275
RELL2	0.000734983	-4.83812
PDE4C	0.00173103	-4.8352
RNF208	0.000181369	-4.82421
EFNA3	0.000871458	-4.8137
DISP2	0.00239505	-4.802
HIP1R	0.00190337	-4.79906
SYT12	0.000695544	-4.79827
AQP12B	0.000194575	-4.79658
PRCD	0.00853491	-4.79556
LDHD	0.00107339	-4.79546
TLN2	0.000322556	-4.79215
PRSS16	0.00630255	-4.78896
SSBP3	2.79266e-05	-4.78719
ProSAPiP1	0.00038985	-4.77604
EDIL3	0.00950188	-4.77436
LNX1	0.00116319	-4.77423
TUB	0.00026343	-4.77169
ACOT7	0.000233085	-4.77154
DUSP2	0.00560265	-4.77153
LGI1	0.0059678	-4.76989
PAR5	0.00272225	-4.76848
PNMAL1	0.000119663	-4.76471
RAB33A	0.00597517	-4.76314
C7orf54	0.00174403	-4.75992
RCAN2	0.0011476	-4.75967
TMOD2	0.000532431	-4.74909
EPB41L3	0.000873344	-4.74191
ATP1A4	0.00122719	-4.74101
C12orf53	0.00141103	-4.74063
KLC1	4.37232e-05	-4.7403
PANX2	0.000848011	-4.73883
SLC16A8	0.0037761	-4.72537
SYNGR4	0.00321793	-4.72005
LGI4	0.000649532	-4.70763
OVOL2	0.000575426	-4.70442
RAB15	0.000468688	-4.70243
CDKN2D	5.4508e-05	-4.70068
KCNMB2	0.00646286	-4.69354
PLEKHG5	0.00102202	-4.68816
LOC399815	0.00029716	-4.68468
IL1RL2	0.00542654	-4.67958
LOC648740	0.005293	-4.67782
SLC6A12	0.00127614	-4.67582
LOC285796	0.00529829	-4.66666
PNPLA7	1.60004e-05	-4.66511
MESP2	0.00415958	-4.6625
LOC650368	0.00529604	-4.65805
FAM171A1	0.00242844	-4.65244
MFSD6	0.000303282	-4.65143
SUGT1L1	0.000677426	-4.64396
RNF112	0.000157434	-4.63953
PCDHGA5	0.00351829	-4.63833
FRMPD1	0.00290313	-4.63677
MYH6	0.00102056	-4.63389
CHST1	0.000698279	-4.62836
FABP3	0.00133454	-4.62566
SYNJ2	0.00551637	-4.62321
TMEM35	0.00266767	-4.6159
CTXN1	0.0015308	-4.61268
C1orf204	0.000731022	-4.60654
MCF2L	0.00869319	-4.59779
TGM3	0.00780467	-4.59458
SLC2A13	0.0009481	-4.59421
KBTBD11	0.000914278	-4.591
PCBP3	0.00301582	-4.5859
PCDHA7	0.00965362	-4.58329
LDB2	0.00540244	-4.57386
FUT1	0.00132442	-4.57378
CIT	0.00553138	-4.57313
CLSTN2	0.00795368	-4.56798
KCNMA1	0.000876117	-4.55582
MOAP1	0.000279665	-4.55257
FOXQ1	0.00606853	-4.55094
PIP5K1B	0.00457126	-4.54965
CNKSR1	0.00521574	-4.54915
ATP9A	0.000327751	-4.54238
CAMKK2	0.00045192	-4.53297
SMCR5	0.000977321	-4.53139
SYNJ1	0.000136066	-4.53051
LOC728606	0.00108182	-4.51918
C2orf82	0.00831305	-4.51143
COL6A6	5.02129e-05	-4.5085
IGSF10	0.00911568	-4.5075
CNIH2	0.00192711	-4.50422
C17orf96	0.00136271	-4.50213
CAMK2N1	0.000412617	-4.49819
HDAC11	0.000513237	-4.49687
LRRC8B	0.000246985	-4.49306
SV2A	0.000230617	-4.47498
GPT	0.000618313	-4.4727
BAAT	0.00320051	-4.46832
HR	0.00864493	-4.46305
WDR17	0.00400419	-4.46102
GJD4	0.00118639	-4.4601
RHPN1	4.95334e-05	-4.45842
NDN	0.00605177	-4.45364
MADD	0.000210229	-4.45232
RBM24	0.00303206	-4.45009
SRGAP3	0.000521658	-4.44079
OR2H2	0.000141591	-4.43648
ALDOC	0.00584984	-4.42679
EFCAB5	0.00148509	-4.42336
CYGB	0.00570549	-4.41457
AKAP6	0.00193704	-4.41434
CCDC108	0.00712958	-4.41385
PLA2G6	0.000107887	-4.4113
C2CD2L	3.14257e-05	-4.41001
CLDN10	0.00130949	-4.40519
ARHGEF9	0.000525384	-4.40289
C20orf203	0.00901902	-4.39938
RASGRP1	0.00988192	-4.39557
SYNGAP1	0.000666593	-4.38856
MYOM1	0.00388337	-4.3869
RASD2	0.00720662	-4.38649
ARHGEF4	0.00143885	-4.38242
LOR	8.46228e-05	-4.37896
WNT1	0.00798703	-4.37515
SPRYD3	4.22101e-05	-4.36912
C6orf114	0.00121943	-4.36206
MICAL2	0.0086556	-4.35863
SLCO4C1	0.0079292	-4.35818
C6orf105	0.00913677	-4.35725
RNF207	0.00417394	-4.35011
SH2D1B	0.00174032	-4.34901
TRPM3	0.00617428	-4.34455
LOC650623	0.00680121	-4.34422
SLC9A5	0.00334097	-4.34418
KIAA1598	0.0056635	-4.33232
C1orf70	0.00116627	-4.33181
PPP3CB	0.00012117	-4.32958
AACSL	0.000952102	-4.32451
EME2	0.001293	-4.32316
C6orf168	0.00201702	-4.32072
C16orf73	0.000927088	-4.32053
MYCBP2	0.000825878	-4.32035
ZNF204P	0.00104601	-4.32032
SLC26A4	0.000829127	-4.31506
C12orf51	0.00116033	-4.31313
BCL2L2	0.000130687	-4.30866
MGC23284	3.14257e-05	-4.30439
C2CD4D	0.0015634	-4.29729
UCHL1	0.00472898	-4.29096
CD200	0.000831407	-4.28464
SBF1	0.00165423	-4.27934
MCTP1	0.000716915	-4.27702
KCNH6	0.00155514	-4.27696
KRTAP5-7	5.41594e-05	-4.27149
MEIS3	0.00532607	-4.26973
F7	0.00377072	-4.26441
AMY1A	1.02417e-06	-4.26074
SRRM3	0.00677954	-4.26008
REEP1	0.00301582	-4.25841
CDH13	0.00120953	-4.25762
HCRTR1	0.00198573	-4.25758
SH3BGRL2	0.000701101	-4.25697
PRDM12	0.000780891	-4.25579
HECW2	0.00794052	-4.25538
LOC151174	0.00629932	-4.25498
MPP2	0.00139009	-4.25308
LMO7	0.00248227	-4.25163
SEZ6L2	0.00152262	-4.24986
GDAP1	0.000419756	-4.24534
PELI3	5.4508e-05	-4.24435
B4GALNT4	0.00366071	-4.24402
CRY2	2.26581e-05	-4.23989
KIAA0427	0.000438819	-4.22377
GPRIN1	0.00204936	-4.21901
YWHAH	0.000194493	-4.21444
WBP2NL	0.00174719	-4.21338
CCDC136	0.00283654	-4.21288
L3MBTL	0.000672221	-4.2128
TSPYL4	0.000223343	-4.2082
KIT	0.00701485	-4.20522
DPF1	0.00370193	-4.19937
FAM65B	0.00695945	-4.18158
RALGPS1	0.00212327	-4.17237
FGF12	0.00899722	-4.16469
TSPYL1	0.000133351	-4.15967
TYRO3	5.4508e-05	-4.15874
TRPV3	0.00302044	-4.14947
RTN2	0.000779892	-4.14882
KCNJ6	0.00143119	-4.14738
LOC100130386	0.00105314	-4.14513
KIAA1875	0.00118249	-4.14512
DGKH	0.00741247	-4.14228
BFSP1	0.00541523	-4.14174
NCOA7	9.03426e-05	-4.13927
C6orf222	3.40533e-05	-4.1341
BSCL2	0.000129731	-4.13374
MGAT4C	0.00890767	-4.13366
STK31	0.00129011	-4.12974
LCN12	0.00636133	-4.12298
SH3GLB2	8.46228e-05	-4.12139
CALM3	0.000121294	-4.12067
AFF3	0.00539672	-4.11528
FBXO27	4.22101e-05	-4.11444
C20orf46	0.00101384	-4.11413
FBXL2	0.005293	-4.11383
MYPN	0.000897706	-4.09926
PTPRN2	0.000635462	-4.09262
SEMA3G	0.00712518	-4.08955
C7orf13	0.00563545	-4.08712
CECR6	0.00444697	-4.07981
OPRL1	0.000929783	-4.07977
MFSD2B	0.000139612	-4.07704
MYO5A	0.000943824	-4.07664
PIK3C2G	0.00300031	-4.07343
CMTM4	0.000510107	-4.0693
C19orf45	0.00149872	-4.05983
AMIGO1	0.00300203	-4.05918
GPRASP2	3.00961e-05	-4.05918
FAM50B	6.26603e-05	-4.04211
FOXD4L2	0.00197207	-4.04075
NELF	0.000210208	-4.03951
COBL	0.00653912	-4.03545
HMGCS1	0.000233826	-4.03204
LRRTM2	0.00222833	-4.02361
LOC100132111	0.0067288	-4.02133
PLEKHA1	1.403e-05	-4.02098
KLB	0.000728949	-4.01321
GLS	0.000337475	-3.98671
JPH1	0.00204296	-3.98669
STOX1	0.00873053	-3.98137
PPP1R12B	0.00090984	-3.97788
RUNX1T1	0.00712948	-3.97293
IGSF8	5.92989e-05	-3.96661
CPEB1	0.00237567	-3.96526
NIPAL3	0.00151033	-3.96185
RHOF	0.00182904	-3.95951
TOLLIP	1.50965e-05	-3.95857
GAS7	0.00449651	-3.95721
IGSF22	0.000996549	-3.94696
FAM174B	0.00157664	-3.94597
CYP2D6	0.00260724	-3.9424
LIN7B	0.00232218	-3.9395
ZNF215	0.00187508	-3.93208
ELOVL4	0.00219831	-3.91963
FBXO44	0.000185471	-3.91926
NHLRC1	0.00110688	-3.9139
EPX	0.00130856	-3.91135
DACT3	0.000324993	-3.90912
C5orf30	0.000120233	-3.90867
GUCY1A3	0.00719483	-3.90778
TMEM56	0.00153477	-3.89882
KIAA1984	0.00106648	-3.89651
WFDC1	0.00772613	-3.89311
EPHX4	0.00527617	-3.88494
SCAI	0.000662581	-3.88287
LOC286367	0.000758161	-3.88055
PLEKHM3	0.000876117	-3.8784
BCL2L10	0.000637313	-3.87358
NPBWR1	0.00590704	-3.87187
CHRDL1	0.00372568	-3.86815
MN1	0.00290631	-3.86781
GUSBL1	0.00111791	-3.86759
CELSR2	0.00144172	-3.86666
SUSD5	0.00247357	-3.86184
SERP2	0.00437746	-3.86094
TRIM46	0.000112406	-3.85517
PPM1E	0.00512711	-3.85438
DNAJC12	0.000867149	-3.85243
LOC390595	7.47648e-05	-3.8444
HPDL	0.000195245	-3.8431
SLC22A17	3.31159e-05	-3.84284
SLC5A7	5.90642e-06	-3.83696
PTK2B	0.00170591	-3.83445
GLRB	0.000604341	-3.8342
TPRG1L	0.000235854	-3.82933
DGCR5	0.00483062	-3.82822
C15orf59	0.00126292	-3.82756
LINGO3	0.00498964	-3.82477
RTN3	6.08929e-05	-3.82072
CCDC64B	0.00109781	-3.81786
ARRB1	0.0039028	-3.81415
SRPK3	0.00721202	-3.81404
KIAA1462	0.00468191	-3.8139
CAMK2N2	0.00206466	-3.81269
BAIAP2	6.63367e-05	-3.80659
ANK2	0.000501309	-3.79005
C12orf76	0.00175728	-3.78728
IDS	0.000457208	-3.78541
MEF2C	0.000882576	-3.78498
TMEM74	0.005897	-3.78342
PLCB4	0.00474103	-3.77522
PRX	0.00148153	-3.77451
ACTR3B	0.00168336	-3.77293
FASN	0.0024261	-3.76566
PKLR	0.00655811	-3.76506
NCALD	0.00614593	-3.75968
RANGAP1	0.000180291	-3.75332
HEATR4	0.000496199	-3.75292
RAB6C	5.31854e-05	-3.75265
FAM131A	0.000108226	-3.75193
JAG2	0.00304747	-3.75043
PDE6B	0.0082086	-3.7459
GPR158	0.00303484	-3.74343
RAPGEF2	0.000514827	-3.74129
SLCO1C1	0.0086994	-3.73965
WBP11P1	0.000180291	-3.73436
LOC84740	0.000936169	-3.73398
TTC7B	6.08929e-05	-3.73011
LPCAT4	0.000214236	-3.72667
C11orf20	0.00744315	-3.72274
TMC2	0.00383178	-3.71754
MYO15B	0.00110143	-3.71592
ATP6V0A1	6.08929e-05	-3.7155
PARK2	0.000400951	-3.70948
PI4KAP1	0.00964386	-3.70653
FRY	0.00258513	-3.70645
ELMOD1	0.00185355	-3.70127
CLSTN1	0.00018988	-3.69536
C11orf42	0.000688617	-3.69483
LPHN1	0.00019014	-3.69283
SORCS2	0.005293	-3.68412
ADAMTSL2	0.00361294	-3.68129
NT5DC3	0.00542654	-3.6806
FKBP1AP1	0.00284845	-3.6801
NPFFR2	0.00257555	-3.67166
NPIP	0.000240659	-3.67143
MAPK11	0.000561564	-3.66869
N4BP3	0.00570512	-3.66806
PREPL	0.000134806	-3.66597
TOM1L2	0.00013358	-3.66193
CADPS	0.00407677	-3.65504
TTBK2	0.00392601	-3.65371
CCDC154	0.00703552	-3.65146
MAPK8IP1	0.00270665	-3.65118
CLDN6	0.000636275	-3.64808
C1orf59	0.00420873	-3.64525
KIAA1804	0.00286574	-3.64309
CD164L2	0.000381694	-3.6422
B3GNT1	0.000219283	-3.6409
SREBF2	0.000119014	-3.62574
WNT9A	0.00648998	-3.61918
SLC3A1	0.000292661	-3.61674
PPP1R13B	0.000144427	-3.60962
KCNJ1	0.0051435	-3.6023
BTRC	0.000358968	-3.59854
DTNB	0.000139487	-3.59775
PGR	0.00482278	-3.5969
NPFFR1	0.00071112	-3.59381
AAK1	0.000949069	-3.59296
YPEL2	0.000180291	-3.59268
CRTC1	0.000251215	-3.59011
SCN11A	0.000595816	-3.58049
IQSEC1	0.000369884	-3.58037
PATE2	0.000151368	-3.57373
ZNF540	0.000787931	-3.57372
PLA2G4D	0.000314481	-3.5737
FAM171B	0.00329956	-3.56809
THPO	0.00153127	-3.56769
BTBD9	0.00100867	-3.56728
ABR	0.000741693	-3.56561
CACNB2	0.00297104	-3.56304
RGS14	0.00165061	-3.55517
FAM116B	0.000410281	-3.55238
ADRBK2	0.00370873	-3.55226
LOC284100	0.000154557	-3.55212
NIPA1	0.000705242	-3.5461
CTXN2	0.00259715	-3.54376
CLDN16	5.26616e-05	-3.54142
PPYR1	0.00329968	-3.54062
HOMER1	0.00290611	-3.53947
LY6K	0.00145596	-3.53885
TRIM71	0.00591007	-3.53662
C1orf201	0.00187394	-3.53661
LRRC24	0.000487547	-3.53452
SPINT2	0.00172415	-3.52776
PCDH9	0.00106857	-3.52466
C12orf68	0.00460868	-3.52348
SPIRE2	0.000541332	-3.5199
FAM149A	0.00196329	-3.51374
AHRR	0.00335354	-3.51143
ARHGAP32	0.00180612	-3.51111
THY1	0.00344732	-3.50957
STMN3	0.00108808	-3.50838
KIAA1109	0.00225844	-3.5063
NR3C2	0.00212347	-3.50499
PRRT3	0.000230912	-3.50387
EFR3B	0.00130381	-3.50181
TP53TG3B	0.00566752	-3.49407
CCNA1	0.00973548	-3.49104
HERC1	0.000914278	-3.48662
THRA	0.00148509	-3.48618
KIAA1467	0.000329692	-3.48432
SLC1A1	0.00136843	-3.48124
AGAP3	8.68148e-05	-3.47945
DHCR24	0.00633798	-3.47764
DSG1	0.000128757	-3.47254
MAPK9	2.09136e-05	-3.47252
LRP11	0.000130687	-3.47228
VAMP1	0.00195645	-3.46996
TOP1P2	8.14585e-07	-3.46691
C16orf81	0.0026372	-3.46394
CYP2D7P1	0.00825077	-3.4632
TNNI3	0.00900352	-3.46266
ZNF238	0.00227708	-3.46204
TCP10L	0.000724289	-3.4611
CALM1	6.63367e-05	-3.4531
ENO2	0.000769281	-3.45182
LOC148696	0.00372892	-3.44734
USP44	0.00985598	-3.44562
ARNT2	0.00278372	-3.44561
PDP1	0.000787931	-3.44554
MAPK10	0.00386185	-3.4454
AACS	0.000119144	-3.44478
DCTN1	0.000222521	-3.44235
LOC441869	0.00589915	-3.44172
HEATR7A	0.000397991	-3.44101
SLC9A6	0.000138467	-3.43859
CNTNAP1	0.00475844	-3.43771
PLK2	0.00313976	-3.42982
PKP4	0.00305737	-3.42622
INPP5A	0.000153436	-3.42303
CAMTA2	0.000155232	-3.42029
LOC168474	0.00370912	-3.41923
TSPAN19	0.00213691	-3.41518
AKR1E2	0.00573449	-3.41165
RGS11	0.00347205	-3.41163
SUSD4	0.00356878	-3.40661
EGFL7	0.00129476	-3.39561
HSFX2	0.00757891	-3.39258
BCO2	0.00836907	-3.38901
RHOBTB2	0.00116474	-3.38485
WDR7	0.000126148	-3.37747
PLA2G3	0.00122719	-3.37052
WDR47	5.46949e-05	-3.36567
TTLL7	0.00498315	-3.36348
GRIA1	0.00741517	-3.36344
FAM73A	0.000230617	-3.35547
YWHAG	0.000178773	-3.35424
LPPR5	0.00778767	-3.3528
FAM126B	0.000520062	-3.35134
MYO18A	0.00380473	-3.35026
ZFYVE28	0.000161556	-3.34761
LOC341056	0.00033188	-3.346
PPM1K	0.00179693	-3.34341
FBXL15	0.000409219	-3.34232
LOC340508	0.00502962	-3.34089
OR13J1	0.000826474	-3.33943
GPLD1	0.00742788	-3.33617
KREMEN2	0.00049809	-3.32965
PON1	0.00235474	-3.32799
FTCD	0.00225312	-3.32798
KIAA1161	0.00721202	-3.32654
SLC45A1	0.000201884	-3.32442
TBC1D24	0.000802494	-3.32403
SEC31B	0.00525534	-3.32157
TNK2	0.00130897	-3.3211
KLHL2	0.000344314	-3.3192
PODXL2	0.00689529	-3.3186
PHLPP2	0.000770349	-3.31085
DNAJB7	0.00121943	-3.3097
KIF21A	0.00262614	-3.30479
AKAP11	0.000235154	-3.30385
PCDHB11	0.00258564	-3.30315
ADPRHL1	0.0092481	-3.30313
SLC9A3	0.00170422	-3.30069
CTRB2	0.00366125	-3.29928
MICAL3	0.00712518	-3.2953
LDOC1	0.000806162	-3.2935
DCHS2	0.00669169	-3.29317
LOC100132832	0.000678089	-3.29274
ZDBF2	0.0030309	-3.29078
PPIP5K1	9.18422e-05	-3.28987
KLHL11	0.00506111	-3.28748
CCDC62	0.00262837	-3.28611
ISM1	0.00829991	-3.28591
ZNF25	0.000391343	-3.28571
GPR85	0.00737512	-3.28328
ABCA5	0.00536413	-3.28292
KRTAP5-1	0.0043779	-3.28183
SYBU	0.0023223	-3.2789
NKPD1	0.00897694	-3.27814
LOC339524	0.00122428	-3.27636
EVI5L	0.000259694	-3.27406
ADHFE1	0.00142916	-3.27397
DNAH1	0.00245895	-3.26845
C16orf5	0.000287446	-3.26601
NUDT10	0.00889188	-3.26277
C17orf51	0.000423921	-3.26101
PRKACB	0.000113652	-3.25913
ADAM29	0.00138413	-3.24939
STMN1	0.00390155	-3.24788
HSD17B6	0.00779671	-3.24769
ASTL	0.000365517	-3.24591
PNMA2	0.00489101	-3.24327
PGM2L1	0.00143119	-3.24274
IGSF21	0.00293916	-3.23846
REM2	0.00357295	-3.23444
TARSL2	0.0020431	-3.23422
CHN2	0.00602999	-3.23333
HSF4	0.00480533	-3.23247
AMY2B	0.000596573	-3.23241
TACR2	0.000718524	-3.23077
CMIP	0.000908607	-3.22881
PIP5KL1	0.00494733	-3.22632
LDHAL6A	0.00165083	-3.21592
MEF2D	0.00158881	-3.21302
ATP6V1H	4.918e-05	-3.21289
SYNE1	0.00645143	-3.20602
SHF	0.000527567	-3.20504
PPP3CA	0.000788376	-3.19534
LOC100287718	0.00844279	-3.18841
DAGLA	0.00265561	-3.18691
ASRGL1	0.00311559	-3.18436
ARHGAP23	0.00763023	-3.18245
NOVA2	0.00748231	-3.18126
PLD6	0.000144827	-3.17962
CYP4A11	0.000726558	-3.17723
KRT3	0.000322443	-3.17305
DIXDC1	0.000477269	-3.17283
CLASP2	0.00277608	-3.17057
H1FNT	0.00100199	-3.16852
TBC1D9	0.00795368	-3.16677
FN3K	0.000802394	-3.16503
HAGHL	0.00569426	-3.16384
NECAP1	0.000547318	-3.15689
ITPK1	0.00111253	-3.15511
CHST5	0.000777829	-3.15122
MYH13	0.000773729	-3.14944
DNAJB2	0.00010537	-3.14944
WDR65	0.00250425	-3.14904
ZER1	4.09705e-05	-3.14015
TEX15	0.00638877	-3.13609
NISCH	0.000740659	-3.13487
C9orf129	8.29872e-05	-3.13466
KIF1B	0.00132937	-3.13077
GRIPAP1	0.000274409	-3.12971
FBXL19	0.00418034	-3.12515
AMN1	0.00121507	-3.12404
OSBPL1A	9.02424e-05	-3.12395
LANCL1	0.00070818	-3.1214
GNG7	0.00858493	-3.11951
LOC441601	8.14585e-07	-3.11852
SATB1	0.00715839	-3.11715
GIT1	6.36929e-05	-3.11683
TTLL2	0.00718452	-3.11384
HABP4	7.47217e-05	-3.11371
LYPD5	0.00796063	-3.11304
C1orf216	0.000103891	-3.11242
CNGA4	8.46228e-05	-3.11176
BEX4	0.000457208	-3.11037
CLIP3	0.000455228	-3.10864
ICA1	0.000876117	-3.10767
MPL	0.00300413	-3.10474
PPP1R3E	0.000208834	-3.10257
C6orf127	2.11196e-06	-3.09859
SCG5	0.00195768	-3.09505
SPNS2	0.00521574	-3.09437
RGPD4	6.36258e-05	-3.09304
QDPR	0.008579	-3.09261
AGPAT4	0.0056635	-3.08913
DIRAS1	0.00419808	-3.08911
ATP2B1	0.00174912	-3.08832
ASPHD2	0.000505034	-3.08721
TCF15	0.00758273	-3.08426
C5orf53	4.91293e-05	-3.08354
PCDHGA2	0.00993588	-3.08294
ATP6V1A	0.000108368	-3.0798
LOC644172	0.00183631	-3.07971
FSD1	0.00548061	-3.0795
CHRD	0.000230206	-3.0704
MAP1LC3A	0.000329021	-3.0694
PINK1	0.000299978	-3.06726
ZSCAN18	0.0019322	-3.06379
PGPEP1L	0.000992714	-3.06172
PRKAR2B	0.000677858	-3.06169
FAM169A	0.00700479	-3.05817
SGSM2	0.00093299	-3.05802
MAP2K4	3.82645e-05	-3.05523
PWWP2B	0.0048836	-3.05182
OXCT1	6.59806e-05	-3.05164
HAR1B	0.00857564	-3.05112
FHOD3	0.00882061	-3.04649
FLJ42289	0.00462585	-3.04357
DNAJC27	0.000153437	-3.03912
HHLA2	0.00431254	-3.03835
TRIM37	0.000808519	-3.03593
C2orf15	0.0012982	-3.03423
FAM161B	0.00126673	-3.03159
TRIM2	0.00631958	-3.0315
LOC121952	0.00641678	-3.03015
FSD1L	0.00323174	-3.03005
FLJ35024	0.00365748	-3.02922
NDFIP2	0.00089252	-3.02851
LRFN1	0.00261295	-3.02791
ADC	0.00153477	-3.02755
ALDH5A1	0.00570255	-3.02701
PICK1	0.000194493	-3.0249
CCDC92	0.000177786	-3.02376
DGKQ	0.000136507	-3.02362
ATXN7L3	8.69277e-05	-3.02354
APBA2	0.00151972	-3.01842
EID2B	0.00102336	-3.01828
TMEFF1	0.00196892	-3.01587
MVD	5.45627e-05	-3.01284
LOC344967	0.000419741	-3.01105
WDR52	0.00324204	-3.00989
LOC150786	4.5621e-05	-3.00564
NLK	0.000322561	-3.00468
GREB1	0.00262811	-3.00356
GRID1	0.00468314	-3.00168
TULP4	0.00682315	-3.00068
KCTD1	0.000371971	-2.99936
TNFRSF13C	0.002348	-2.99888
SGK494	0.0037544	-2.99533
CAMTA1	0.00161802	-2.99521
TRIM3	8.15652e-07	-2.99357
HCG11	0.00635356	-2.98897
DZIP3	0.00024296	-2.98699
HNRNPA3P1	9.97743e-06	-2.98594
KCTD17	0.00010537	-2.98491
PPP3R1	0.000251215	-2.97719
AGTPBP1	0.000310837	-2.96641
USP11	0.000264183	-2.96552
C6orf136	8.28084e-06	-2.96312
USP6	0.00335643	-2.95778
MINK1	0.000208834	-2.95663
LOC283267	5.31854e-05	-2.95662
UBE2O	0.000412951	-2.95171
NEURL4	0.00105545	-2.94896
KLHL26	0.00101079	-2.94714
DCLK1	0.00667155	-2.94704
NEK5	0.00172418	-2.94281
YPEL1	0.00795849	-2.94003
GNRHR	0.00297104	-2.93447
CNNM2	0.00213697	-2.93173
PPP1R14C	0.00907096	-2.93121
PGP	0.000322443	-2.93085
CCNI2	0.00258564	-2.9256
C14orf132	0.00201441	-2.91909
CHIC1	0.000111502	-2.91868
TRNP1	0.00830646	-2.91406
NDRG3	0.000121383	-2.90901
ATP6V1C1	0.000135991	-2.90792
ACHE	0.00188291	-2.9062
MBLAC2	0.000115228	-2.89815
SLC4A8	0.00182411	-2.89636
TSNARE1	0.00057829	-2.89412
MPP3	0.00262412	-2.89358
SLC25A23	0.0011253	-2.89151
FRS3	3.02076e-05	-2.885
CNRIP1	0.00314698	-2.88395
TUBG2	0.000112406	-2.8815
C3orf49	0.000462321	-2.88042
NTM	0.00220419	-2.87163
LRP1B	0.0032884	-2.86741
C21orf71	0.00418708	-2.86553
LOC642852	0.0061838	-2.86523
GPR137C	0.00316882	-2.86517
FAM184A	0.00285325	-2.86288
CYP2A6	0.00197409	-2.85998
PER3	0.00155514	-2.85081
HMGCR	0.000322443	-2.84876
DOHH	0.00311632	-2.84735
PITPNM2	0.00347495	-2.84621
RUFY3	0.00281416	-2.84614
RASA4P	0.00498432	-2.84609
DNAJC5	0.000287273	-2.84551
R3HDM1	0.00203821	-2.84461
PDZD2	0.00827295	-2.84128
ESRP1	0.00875348	-2.83389
SLC2A6	0.00116033	-2.8275
RAB40C	0.000174489	-2.82611
FAM49A	0.00210382	-2.8233
SCARNA9	0.0096071	-2.82286
MLLT11	0.00629593	-2.82186
ANO2	0.0027434	-2.81977
RGPD3	0.000329021	-2.81659
DPYSL4	0.00877246	-2.81417
ACAP3	0.00415958	-2.81357
ZNF248	0.000934465	-2.81151
C1orf96	0.000329021	-2.8103
TUBB2A	0.000951635	-2.80848
ACSS1	0.0039028	-2.8036
OXR1	0.000894809	-2.80209
MDH1	0.00109239	-2.79833
GNG2	0.00273861	-2.7975
FOXO4	0.00503193	-2.79415
LSM11	0.0012982	-2.79352
ATP7B	0.0059762	-2.79212
SPTAN1	0.00561893	-2.79151
LOC121838	0.00249003	-2.78611
ATP13A2	0.000700908	-2.78455
LARP6	0.00332307	-2.78322
C16orf45	0.0024473	-2.77993
LOC374491	0.0022445	-2.7794
TPRN	0.00590126	-2.77875
RAB9B	0.00917269	-2.77854
USHBP1	0.0082911	-2.77827
PDE4A	0.00156186	-2.76852
RAI2	0.00844279	-2.7675
GDF7	0.00236971	-2.76672
SNX30	0.00754992	-2.76588
FLJ90757	0.00101053	-2.76571
KCTD13	0.000103501	-2.76549
C1orf128	9.03426e-05	-2.7619
USP31	0.00117803	-2.7592
MTMR9	0.000418625	-2.75895
TUBB8	0.00405927	-2.75832
TERF2IP	1.26053e-05	-2.75611
KIAA0895L	0.00152032	-2.75339
BAGE2	0.00104523	-2.75324
SOBP	0.0010337	-2.7507
TECPR2	0.00134395	-2.7505
SIK3	0.00196071	-2.75043
DEAF1	0.000340082	-2.75005
FAM71D	0.000479882	-2.74924
GDI1	4.27773e-05	-2.74844
ABRA	0.002033	-2.74777
UBR3	7.64758e-05	-2.74735
SLC7A5P1	0.00399423	-2.74532
ASPG	0.00279836	-2.74247
ACADSB	0.000999801	-2.74212
HIVEP2	0.00369152	-2.73968
CX3CL1	0.00631791	-2.73754
PI4KAP2	0.00863624	-2.73637
USP27X	0.000977321	-2.73353
MAN2A2	0.000940448	-2.73136
MBL1P	0.00219313	-2.73026
NBL1	0.00745486	-2.7293
SLC45A4	0.00899722	-2.72529
DYNLL2	0.00358595	-2.72393
PRNP	9.52581e-06	-2.72361
OCM	0.00544353	-2.72332
MBNL2	0.000541332	-2.723
C10orf95	0.00450651	-2.71956
PIP4K2B	0.000467021	-2.71841
WDR37	0.000800162	-2.71619
EML5	0.00195665	-2.71617
LOC100134713	0.000356471	-2.71597
PPP1R12C	2.67547e-05	-2.71491
PPP1R9B	0.00246681	-2.71474
RPS6KA5	0.00558049	-2.71319
SNRPN	0.00242844	-2.71267
ZNF667	0.00187307	-2.71193
KBTBD6	0.00117677	-2.71141
CCDC85B	0.00120298	-2.71012
PRDM11	0.00201935	-2.70939
EVPLL	0.00369336	-2.70892
SLC39A10	0.00114378	-2.70889
NECAB3	0.000505034	-2.70844
LOC645431	0.00213656	-2.70802
NKIRAS1	0.00125084	-2.70685
OAT	0.00108002	-2.70585
IDI1	5.40244e-05	-2.70476
PKD1	0.00553993	-2.70397
USP2	0.00142141	-2.70068
CMAS	8.89906e-06	-2.69958
EPT1	8.07366e-06	-2.69439
DYNC1H1	0.00217819	-2.6934
MTA3	0.000371141	-2.69134
GPD1L	0.000204861	-2.6909
ACTR3C	0.00742367	-2.69017
PSTK	0.00242844	-2.68662
SLC25A18	0.00586039	-2.6841
RAB11FIP2	0.00026012	-2.6817
BRWD1	0.000184793	-2.68149
EML2	0.00418354	-2.67952
C15orf2	0.00126156	-2.67409
CATSPER2	0.00147929	-2.67297
NPTN	0.00090984	-2.66967
CDCP2	0.00212347	-2.66805
PPP2R5B	2.09136e-05	-2.66643
AIPL1	0.00874383	-2.66608
KATNB1	0.000453153	-2.66579
GALNTL4	0.00207767	-2.66417
PTBP2	0.00130381	-2.66332
MAP2K1	7.71274e-05	-2.66217
MAGEL2	0.00332177	-2.66079
RPL23P8	0.00535794	-2.66053
C1orf168	0.00434878	-2.6599
ACO2	0.000423195	-2.65828
PPP2R2B	0.00690309	-2.65793
AKR7A3	0.00920742	-2.65522
C20orf112	0.00913608	-2.65168
C9orf91	0.00189132	-2.64954
CP110	0.00388337	-2.64611
PCNT	0.00298565	-2.6447
TUBGCP6	0.00260499	-2.64389
FAM66C	0.00515779	-2.64277
TMEM170B	0.00125084	-2.64208
CYTH1	0.0086627	-2.64164
RPS6KA2	0.00677891	-2.64074
CTCFL	0.00162714	-2.64003
HERC2	0.00809197	-2.63961
MPRIP	0.00408263	-2.6387
ZNF280B	0.00188876	-2.63772
DBP	0.00399624	-2.63571
SYT17	0.00475907	-2.63263
PTPRM	0.00204954	-2.62957
DENND5B	0.00469316	-2.6266
HSPH1	0.000168841	-2.62356
FGF8	0.00203719	-2.62158
PCNXL2	0.00492713	-2.62071
HIST4H4	0.00873651	-2.62043
LRRN4	0.00684447	-2.61976
PAFAH1B1	0.000116464	-2.61762
CAMSAP1	0.00250719	-2.61547
PFKP	0.00180904	-2.61541
STOML1	0.000182921	-2.61265
DUSP7	0.00996048	-2.61179
POLR3A	0.00301087	-2.61175
PIN1L	0.000124899	-2.60999
UROS	0.00193966	-2.6085
USP35	3.90652e-05	-2.60731
MKL2	0.00754497	-2.60493
GRIK4	0.00750408	-2.60105
ATP6V1B2	0.000246985	-2.59986
CLCN6	0.00315408	-2.59608
CDC42BPB	0.00528706	-2.59534
HSD11B1L	0.00248568	-2.59362
INF2	0.00805792	-2.59261
SLC2A11	0.0002231	-2.58843
MMD	0.00121507	-2.58796
AP3M2	0.000424684	-2.58662
[truncated: 2,645 more rows]
