# Supplementary material for: Molecular Signatures and Network Alterations Underlying GBM Progression and Recurrence
Source: Medicina (Kaunas). 2026 Feb 6;62(2):336. doi: 10.3390/medicina62020336 (PMC12941869; doi:10.3390/medicina62020336)
Supplement: Supplementary file 1 [file medicina-62-00336-s001.zip › supplementary materials/Table S3.GBM_geneX_recurrent vs tumor.xlsx]

## Sheet: down&up
sample	p (Corr) ([Recurrent] Vs [Normal])	FC ([Recurrent] Vs [Normal])
DPEP1	0.000308804	-6.63919
COL9A1	0.00188653	-4.89554
FBN3	0.0173962	-3.84745
BCAN	0.00427016	-3.73172
MSTN	0.0148741	-3.41533
NKAIN4	0.0130399	-3.3972
NEU4	0.0114215	-3.14949
OLIG1	0.00712842	-3.08045
PPP1R1C	0.00622058	-2.98789
HOXD4	0.00952241	-2.96639
OLIG2	0.00885869	-2.90939
HES6	0.00354819	-2.90234
C7orf61	1.48957e-05	-2.89516
BTNL9	0.00309078	-2.87381
SNX31	0.0202316	-2.79873
ASCL1	0.0176477	-2.76415
KCNJ16	0.0226568	-2.7578
SLC7A3	0.0437938	-2.75453
BCHE	0.000647546	-2.72395
SLITRK3	0.00969696	-2.71252
ARC	0.00880027	-2.69632
TSPAN12	0.00179834	-2.69524
COL28A1	0.0401456	-2.65163
NODAL	0.0103883	-2.63041
PLD4	0.00456117	-2.63002
MST1P9	0.00639573	-2.6191
SHD	0.0460426	-2.59577
LRRC36	0.00425453	-2.53634
DACT2	0.0389847	-2.5351
RERGL	0.00657651	-2.52418
IRX5	0.0135946	-2.50399
ATP6V1B1	0.00885869	-2.4948
PRSS12	0.0387837	-2.4718
CSPG5	0.0141434	-2.46839
FAM166B	0.00645476	-2.45756
FOXJ1	0.0292559	-2.44519
CACNG1	0.0185826	-2.43495
SOHLH2	0.0212656	-2.43448
C1orf61	0.015386	-2.42677
MCART6	0.00188653	-2.42481
SYCE1L	0.00712842	-2.42005
PTCHD2	0.0135225	-2.41867
CLEC9A	0.0235323	-2.41189
CLDN5	0.00188653	-2.39413
CDH1	0.0323212	-2.38081
NCAN	0.0371339	-2.36495
ZCCHC18	0.00106887	-2.35472
C20orf54	0.0044706	-2.35368
ATP13A5	0.0424303	-2.34779
ITM2A	0.00188653	-2.34372
CXorf64	0.0211101	-2.33737
HIGD1B	0.00216591	-2.30617
MMP25	0.00538115	-2.29752
HCG22	0.0368894	-2.26419
TMOD4	0.0103883	-2.25999
PLIN5	0.0189714	-2.2594
B3GAT2	0.0460426	-2.25246
NR1H4	0.00725932	-2.25103
RGS5	0.00115881	-2.24697
SOX8	0.0282535	-2.23853
FLJ12825	0.0053319	-2.23205
CCDC42B	0.0495481	-2.22161
APOL4	0.0336929	-2.21942
CNTD2	0.00645476	-2.21816
HIF3A	0.045826	-2.20978
GRIK1	0.0372258	-2.20616
LOC100190938	0.0113898	-2.20253
SLIT1	0.0396288	-2.18107
FAM181B	0.0103883	-2.18102
RHPN1	0.0015972	-2.17237
ANGPTL6	0.00727754	-2.16482
TTYH1	0.0113898	-2.15338
PDZRN4	0.0396288	-2.13228
AQP6	0.0044706	-2.1285
NLGN3	0.00843645	-2.12664
TEKT2	0.0122722	-2.11984
TBX3	0.0105759	-2.11491
VWA2	0.0235323	-2.11466
VAX2	0.0123587	-2.11427
LOC339240	0.0084966	-2.11013
IGSF5	0.00818512	-2.10694
C3orf50	0.00652	-2.1052
ABCG2	0.00393223	-2.10449
HFM1	0.0467394	-2.10119
KCNIP1	0.0494795	-2.08726
SIM2	0.0189714	-2.06527
TMPRSS5	0.012377	-2.05855
C2orf70	0.023217	-2.05838
ATP2A1	0.0104781	-2.05455
METRN	0.00252836	-2.052
CPA2	0.0122772	-2.03981
IGSF9	0.0483591	-2.03846
FAM162B	0.0103883	-2.03318
NSUN5P1	0.00425453	-2.02571
PRSS33	0.0442553	-2.02391
NCRNA00110	0.00663598	-2.01184
FLT4	0.00645476	-2.01102
RDM1	0.0268764	-2.00666
CNTFR	0.0324534	-2.00175
CCL18	0.00115881	9.44983
CR1	0.0015972	5.87084
CD209	0.000954193	5.82503
HAS1	1.48957e-05	5.70303
KRT17	0.000819284	5.60412
SAA2	0.0179898	5.44509
COL6A3	0.00511444	5.28376
MARCO	0.0126937	5.10402
CCL13	0.00119379	5.05706
PTGFR	0.00172981	4.90425
SAA1	0.0307486	4.70535
LILRB5	0.00155049	4.70495
PAPPA	0.000779309	4.6987
LYVE1	0.00456117	4.59363
MCTP2	0.00304277	4.55836
LTF	0.0338508	4.55228
PVALB	0.00461529	4.50557
ODZ3	0.0103426	4.46854
MRC1	0.004353	4.40781
F13A1	0.0105769	4.25766
CLEC4G	0.000578618	4.21548
LBP	0.00990405	4.18461
SH3RF2	0.000308804	4.14921
FGF5	0.00252836	4.13251
KIAA0748	0.000825338	4.06005
IGJ	0.0218946	4.01167
GREM1	0.0053319	3.99164
WNT2	0.00297836	3.98585
KRT16	0.00296526	3.92378
VSNL1	0.0148485	3.90601
COL10A1	0.00320589	3.90181
MLPH	0.00425453	3.8607
COL1A1	0.00687751	3.82352
SLIT3	0.00200377	3.75708
TMPRSS3	0.00663598	3.72731
IL2RA	0.0156783	3.71414
CXCL6	0.0212513	3.70849
SV2B	0.0136822	3.70646
OGN	0.0103883	3.65822
CXCL5	0.0174957	3.64012
CXCL13	0.0266733	3.63721
C13orf33	0.00951355	3.62875
GABRB2	0.00855939	3.60651
COL15A1	0.0037693	3.60056
ROS1	0.00164616	3.58297
RBP4	0.00188653	3.55659
TPSAB1	0.0106577	3.54434
PCDHGA12	0.00806535	3.54365
CLEC10A	0.00658882	3.51865
C1orf87	0.00297836	3.51654
SFRP2	0.0195262	3.48388
CCL7	0.00859631	3.48155
MEPE	0.00645476	3.44972
AHNAK2	0.00517421	3.44432
ACTG2	0.00421551	3.44384
MME	0.0137258	3.43336
KCNK1	0.00639573	3.42166
PTPRH	0.00434639	3.40323
SELE	0.00188653	3.40254
COL5A1	0.00640267	3.38708
FNDC1	0.0156047	3.38655
RYR2	0.0105479	3.37011
HS3ST2	0.00639573	3.35641
NEFL	0.0402411	3.35292
IL6	0.0130635	3.34486
HP	0.0329439	3.3347
A2BP1	0.0173125	3.32908
LOC158696	0.00252836	3.32009
COL8A1	0.0130635	3.31081
ADAM6	0.0380755	3.30832
CNN1	0.0014993	3.29717
C1QL3	0.00965411	3.29423
LTBP2	0.000286377	3.27749
KIAA1199	0.00155049	3.27637
CSF3	0.0255757	3.25807
HCN1	0.0170481	3.25114
TFAP2C	0.00846929	3.2483
CREG2	0.00859631	3.23838
C7	0.0182001	3.22831
RGS4	0.00639573	3.21729
C5orf46	0.00663632	3.21302
GDA	0.0208287	3.20108
CHRDL2	0.0222965	3.2009
FCGR2B	0.00990405	3.19979
CD70	0.0198699	3.19949
GPR26	0.0213729	3.18254
BHMT2	0.00421551	3.17263
THBS1	0.00885869	3.13997
FSTL5	0.00645476	3.13182
AQP9	0.0142705	3.13097
ATP8A2	0.00891306	3.12012
RSPO3	0.00569335	3.11905
DPT	0.015631	3.10969
GRIN2A	0.0161291	3.09624
SLC6A15	0.0179898	3.09537
MGC45800	0.0373352	3.09518
AK5	0.0109971	3.08551
SLIT2	0.0147498	3.08347
NEFM	0.0438601	3.08172
RNASE1	0.00188653	3.07812
CPXM2	0.0211759	3.07575
EPHA3	0.00645476	3.07415
CCL20	0.0235323	3.07202
ASAM	0.00859631	3.07048
CPZ	0.0141434	3.07045
NRXN3	0.00461529	3.06906
PLCXD3	0.0104781	3.05949
EGFL6	0.00846929	3.05595
CPA3	0.00806535	3.05016
ALPK2	0.0189714	3.04956
SLC6A17	0.0148833	3.04711
FAM180A	0.0198699	3.04571
GALNT5	0.0213729	3.04528
KRT14	0.000286377	3.04196
SLC6A7	0.0211822	3.03588
ADAMTS2	0.00672349	3.02858
MFAP5	0.0247283	3.02638
KCNV1	0.0168769	3.0242
CCL8	0.00645476	3.01788
CYP1B1	0.00885869	3.00961
FRMPD4	0.0104781	3.00638
ENTPD3	0.0100794	3.00634
EREG	0.0213463	2.99464
BTBD11	0.00891306	2.97286
PPP4R4	0.00908708	2.96152
DKK2	0.0053319	2.95915
SLC39A12	0.0104951	2.95069
INSRR	0.0103883	2.94971
MYT1L	0.0460836	2.94437
PCSK1	0.00859631	2.94041
CLIC6	0.0151257	2.93109
HES2	0.00331712	2.9298
INHBA	0.0053319	2.9283
TNFRSF9	0.00123838	2.92031
KCNS1	0.0144199	2.91935
PNOC	0.038818	2.91122
PTPRN	0.0240678	2.9092
ZMAT4	0.0156047	2.90768
MAL2	0.0392251	2.90114
PCDHGA3	0.00846198	2.89954
SLC32A1	0.0382599	2.89875
SVEP1	0.00770876	2.89811
MMP1	0.031977	2.88589
EDIL3	0.00846929	2.88325
STAT4	0.0050488	2.87264
AMICA1	0.00461529	2.8706
HRH2	0.00297836	2.86261
ANK1	0.00425453	2.84947
FRAS1	0.0303673	2.83653
IL7R	0.0104781	2.83546
RCAN2	0.00645476	2.83206
HTR2A	0.0103883	2.82704
CLCA2	0.00846929	2.82675
WSCD2	0.0277929	2.82339
CACNA1B	0.0401456	2.79909
LRRC15	0.031977	2.78827
MYH11	0.00855939	2.77141
C20orf200	0.0148047	2.76649
FGF13	0.0241245	2.76136
KCNS2	0.00990405	2.754
PRG4	0.0209128	2.75105
LOC151009	0.0104781	2.74706
HRNBP3	0.0358113	2.73998
WNT4	0.00806535	2.72948
LILRA3	0.00414356	2.72816
CD177	0.00645476	2.72241
HOXB6	0.0270078	2.72209
C19orf59	0.0212513	2.72106
TFPI2	0.0401456	2.71998
IL12RB2	0.000578618	2.71884
ATP2B3	0.0273146	2.71707
ISLR	0.00818512	2.70898
NDRG1	0.00309078	2.70648
NEGR1	0.0156047	2.699
NEFH	0.00647631	2.69442
DIO3	0.00934116	2.69141
PTPRU	0.00786502	2.68884
MICAL2	0.000825338	2.68702
FPR2	0.015386	2.68484
SST	0.039068	2.66626
PPFIA2	0.0213729	2.66621
NELL1	0.0420393	2.66082
TMEM233	0.00860134	2.65364
IL1R1	0.00635167	2.65191
GJB2	0.0338218	2.65082
CHRNA2	0.0103586	2.65052
PACSIN1	0.045826	2.64988
CD163L1	0.00846929	2.64916
PPP2R2C	0.0273162	2.64737
C4BPA	0.022115	2.6394
CDKL2	0.00885869	2.63824
C6	0.0166052	2.63664
SLC38A4	0.0177417	2.63395
CALB1	0.0272808	2.63354
?|652919	0.0389847	2.63279
COL29A1	0.00115881	2.63275
SULT4A1	0.0437374	2.63238
SELP	0.00459666	2.62777
KRT19	0.00935944	2.62743
SLC24A2	0.0172061	2.62719
KCNJ15	0.00645476	2.62594
KIAA1644	0.0297807	2.62391
CYP26B1	0.0103883	2.62295
THEMIS	0.0015972	2.62253
TMEM132D	0.0343637	2.61984
GIPC2	0.001933	2.61079
EFNA5	0.00996502	2.60677
MAP7D2	0.0212687	2.60605
CD28	0.00228839	2.59508
PODNL1	0.0146805	2.59465
TNNT2	0.016109	2.59223
TBC1D8B	0.0016855	2.59199
RASGRF1	0.0225369	2.59176
RASSF9	0.0217153	2.58393
CRHBP	0.0156783	2.57989
COL3A1	0.0242522	2.57907
POPDC3	0.0200378	2.57876
LOX	0.0148047	2.57758
KCNJ3	0.0292255	2.57321
NOS1	0.0272808	2.5701
POU2AF1	0.00297836	2.57002
FBLN2	0.0200026	2.57002
TNIP3	0.000270641	2.56795
ANKRD1	0.00996502	2.56252
RICH2	0.00645476	2.55827
PCP4L1	0.0349638	2.55461
LINGO2	0.0142705	2.54948
ABCA13	0.0438601	2.54681
ACVR1C	0.0124153	2.54441
FAM23A	0.00645476	2.53526
SLC12A5	0.0358113	2.53474
PKP1	0.0172019	2.52923
ANKRD56	0.00383946	2.52767
SLC6A20	0.00880027	2.52438
BDKRB2	0.0179321	2.521
GABRD	0.0194398	2.52054
SYT1	0.0401456	2.5088
COL13A1	0.0437673	2.50748
P2RY2	0.00309078	2.50418
ROR2	0.0200026	2.50384
COL6A2	0.024361	2.50269
MMP3	0.0278536	2.49513
PTGS2	0.0193969	2.48997
TP63	0.0220502	2.48133
GATA6	0.0236943	2.47637
PTER	0.00416445	2.47555
HS3ST5	0.00885869	2.46061
WNT10A	0.0142705	2.45873
BIRC3	0.0186499	2.45318
LOC285780	0.0149057	2.45216
OMD	0.0266733	2.45109
ANXA3	0.0213729	2.45014
DBC1	0.0294124	2.4501
SLC13A4	0.00658092	2.44822
RFPL1S	0.0167225	2.43663
FN1	0.00128497	2.43616
P4HA3	0.0106178	2.43513
ZNF831	0.00639573	2.4309
FMN1	0.00297836	2.42968
SAA4	0.0241245	2.4279
FAM150B	0.015386	2.42476
PVRL4	0.00645476	2.4247
CHI3L2	0.0390452	2.42452
FST	0.0387837	2.42138
DRD1	0.0190218	2.42067
FAM83G	0.0148695	2.42046
PTGDS	0.0182001	2.41862
UBD	0.0273162	2.41441
CFB	0.0269175	2.41178
ARHGEF5	0.00995504	2.40821
CUX2	0.045826	2.40737
ANXA8	0.00470528	2.40608
SERPINI1	0.00640267	2.40179
FLG	0.0292039	2.39659
ICAM5	0.0303545	2.39529
TPSB2	0.0277929	2.39482
SYT2	0.0207445	2.39467
EPHB6	0.0137258	2.39359
BICC1	0.0103883	2.39207
STC1	0.0211822	2.391
ITIH3	0.0037693	2.38833
ADAM8	0.0135225	2.38717
ENPP5	0.0488906	2.38678
CP	0.0322699	2.3853
CCR2	0.0212576	2.38099
BDKRB1	0.00859631	2.38093
PEX5L	0.0270655	2.37763
TACSTD2	0.0105769	2.37637
ANGPTL4	0.0303673	2.37467
NRGN	0.0157372	2.3722
GPR68	0.00417019	2.37197
RTN4RL1	0.0172061	2.37042
PARM1	0.00948729	2.37006
SBSN	0.00645476	2.36299
ADAMTS12	0.0212687	2.3622
SLC6A6	0.00297836	2.36022
CNTNAP3	0.00990405	2.35963
ISLR2	0.0244051	2.35812
SERPIND1	0.0104781	2.35517
SLC27A2	0.00996502	2.3537
MPP7	0.00933722	2.35229
LIMS3	0.019046	2.35141
MMP10	0.0122772	2.35105
UNC5C	0.0323164	2.35095
ACP5	0.00885869	2.35072
SERPINA5	0.0184365	2.34557
VIP	0.0268764	2.34444
LOC100189589	0.0104781	2.34114
ARSI	0.0292039	2.34021
MGC29506	0.0261391	2.33233
TMEM200B	0.00865257	2.33217
GZMK	0.0283433	2.33187
DOCK5	0.0145219	2.32523
FOLR2	0.0208222	2.32352
AKR1B10	0.0227854	2.32283
HSD17B2	0.000958827	2.32238
GRIP1	0.0241245	2.32086
HS3ST3A1	0.0321229	2.31911
GCNT1	0.0103883	2.31681
FBN1	0.00188653	2.31642
HSD11B1	0.0243885	2.31554
ENPP2	0.0212656	2.31337
ABI3BP	0.035774	2.3124
CCBE1	0.00891306	2.30787
TCHH	0.00535993	2.30356
PLAU	0.0103883	2.30355
C5orf40	0.0358494	2.30284
RNF43	0.0212656	2.30232
SLC30A3	0.0442553	2.30016
PRKCB	0.00787556	2.29844
SNAP25	0.0434594	2.29481
EMX1	0.031505	2.29362
LRRC8E	0.0313321	2.29309
STEAP4	0.0243885	2.29219
ICAM1	0.00837117	2.29008
MPEG1	0.00311602	2.28912
DSC2	0.0104951	2.28278
EPN3	0.0077735	2.2824
DOK2	0.00859631	2.27842
SPINK1	0.0247283	2.27704
RLTPR	0.0208222	2.27683
TNFSF9	0.00676039	2.27642
SLAMF7	0.00859631	2.27574
VDR	0.017486	2.27295
IL11	0.0292559	2.25716
ITPR1	0.000157921	2.25412
HBD	0.00806535	2.25198
KLF5	0.00652	2.25188
CLEC4GP1	0.0168769	2.25104
SLC7A14	0.0475925	2.24947
CNTNAP2	0.0401456	2.24877
SLAMF6	0.0135225	2.24785
SKAP1	0.0145093	2.24696
SGMS2	0.00645476	2.24619
GLT1D1	0.0224539	2.24582
KCNH1	0.0392251	2.24317
P4HA2	0.00311602	2.2407
RXFP1	0.0088803	2.24054
LUM	0.0392251	2.23994
HS6ST3	0.045826	2.23823
MATK	0.0104781	2.23751
KCNJ12	0.0173125	2.2344
SIT1	0.00990405	2.23407
COL1A2	0.0343164	2.23359
C6orf27	0.00859631	2.2299
FAM20A	0.0159094	2.22984
TPD52L1	0.0103883	2.22953
GZMB	0.0200256	2.22839
SFN	0.0275189	2.22832
PERP	0.00990405	2.22707
PCLO	0.0494795	2.22645
SIAH3	0.0104781	2.22584
FPR3	0.0106577	2.22523
EHF	0.00839569	2.22176
HS3ST4	0.0495481	2.21726
KCNK12	0.0156047	2.21617
BAIAP2L1	0.00990405	2.2129
RAB11FIP1	0.0037693	2.20969
BSPRY	0.0106577	2.20847
MALL	0.00645476	2.20834
SOD2	0.0142375	2.20443
C2orf89	0.00913257	2.20396
C6orf105	0.0110198	2.20337
LILRA5	0.0329411	2.20313
JPH1	0.0241245	2.20306
PAEP	0.013442	2.20251
PPL	0.039068	2.20213
ALAS2	0.0389847	2.20118
DIO2	0.0212656	2.19695
STYK1	0.0247728	2.19275
HOXB9	0.0494795	2.19274
MRGPRE	0.0123493	2.19213
CD163	0.0374267	2.19067
SEMA3C	0.0353174	2.18832
STEAP2	0.0224539	2.18794
SDR16C5	0.0312755	2.18069
GCNT4	0.00470528	2.1794
LILRA6	0.0195525	2.17915
SOST	0.0176477	2.17855
COL12A1	0.0437938	2.1785
C9orf125	0.0488906	2.17672
PALM2	0.0170481	2.17571
AIM2	0.0271609	2.17467
GREM2	0.0323164	2.1688
TYRP1	0.0175901	2.16666
ACPP	0.024639	2.1648
SCARA5	0.045826	2.16467
VGLL3	0.0130399	2.16365
FCRL5	0.00846929	2.16321
PTPRR	0.0402411	2.16147
NCRNA00162	0.00379735	2.15877
NTS	0.0405961	2.15783
PLN	0.00990405	2.15755
IGFL2	0.00309078	2.15667
ME1	0.0264041	2.15481
CD8B	0.0211759	2.15434
TMEM150B	0.0227854	2.1532
AIM1	0.0270655	2.14961
BNC2	0.0184347	2.14674
ITGBL1	0.030239	2.14424
ZCCHC5	0.00501645	2.14226
MFI2	0.0106215	2.13929
FATE1	0.0142705	2.1382
PLA2G2D	0.00806535	2.13793
CD3G	0.0156047	2.13792
CA1	0.00846929	2.13754
MYO1G	0.0145229	2.13733
GALNT6	0.00461529	2.13476
IKZF3	0.00243461	2.13396
KRT8	0.028614	2.1339
WNT11	0.00818512	2.12786
PTGES	0.0329439	2.126
PCDHGA2	0.0277917	2.12389
SPTB	0.0240678	2.12148
SCN1B	0.00115881	2.12015
MAT1A	0.0183102	2.11978
HAR1B	0.00637949	2.11921
HHIPL2	0.0228288	2.11125
MYOCD	0.00645476	2.10587
FCER2	0.0387422	2.10453
BDNF	0.0397079	2.10426
CCL19	0.0459871	2.10396
RPLP0P2	0.00362086	2.10385
LOXL1	0.0272808	2.10101
LRRC7	0.0463841	2.09982
NWD1	0.0368894	2.09944
VSTM2L	0.0438601	2.09915
KRT7	0.0424303	2.09821
SH2D1A	0.0117431	2.09693
GNAL	0.0282535	2.09613
CXCR6	0.0324192	2.08449
ADAMTS16	0.0340609	2.08369
CXCL9	0.0461147	2.08291
MAN1A1	0.00885869	2.0808
UBASH3A	0.0148485	2.08049
AKR1B15	0.0050212	2.07449
MTUS2	0.0172019	2.07447
TSLP	0.0424303	2.0742
SPOCK1	0.036909	2.07276
FAP	0.0495827	2.07129
TMEM90A	0.0239535	2.06925
CR2	0.000286377	2.06721
NIPAL4	0.0235323	2.06702
ADAMTS14	0.0437938	2.06444
CD300E	0.0148485	2.06428
CD200R1	0.0156047	2.06176
CA12	0.037008	2.06131
COMP	0.0358113	2.05935
EGR3	0.0160833	2.05842
C4orf7	0.000394614	2.0555
CCL24	0.000100054	2.05469
LEP	0.00780611	2.05337
GPX3	0.0237817	2.05192
FGF7	0.0053319	2.05068
CTXN3	0.0374003	2.04988
RAB38	0.0104781	2.04548
MAMDC2	0.0324372	2.04462
IRF4	0.00645476	2.04149
CD5	0.0177943	2.04105
PTGER3	0.037008	2.03981
CCL28	0.0169021	2.03913
RASGRF2	0.00538115	2.03852
NKX3-1	0.00645476	2.03693
NLRP2	0.0374212	2.03605
SYT7	0.0437673	2.03532
RASGEF1A	0.0255757	2.03033
C6orf132	0.00461529	2.02716
IGF1	0.0149946	2.02643
KLRD1	0.00990405	2.02621
SIGLEC1	0.0442553	2.02393
SDC1	0.0207357	2.02163
CXCR3	0.0280415	2.01897
NFKBIZ	0.0202024	2.01881
STXBP6	0.0340444	2.01873
HAR1A	0.0265922	2.01837
CD3E	0.0358494	2.01764
PHYHIP	0.0393321	2.0166
TAGLN	0.0184347	2.01476
EGR4	0.0396801	2.01369
TNFRSF10A	0.0105759	2.01114
CCL23	0.0172061	2.01083
FHL2	0.0258619	2.01051
PTGER2	0.0190218	2.00762
HGF	0.0387837	2.00761
ASS1	0.0350176	2.00609
SYNJ2	0.00885869	2.00373
CDH12	0.0461147	2.00315
BCL11B	0.0272808	2.00212
